# Supplementary material for: Panels and models for accurate prediction of tumor mutation burden in tumor samples
Source: NPJ Precis Oncol. 2021 Apr 13;5:31. doi: 10.1038/s41698-021-00169-0 (PMC8044185; doi:10.1038/s41698-021-00169-0)
Supplement: Supplementary file 2 — Supplementary Data 1 [file 41698_2021_169_MOESM2_ESM.xlsx]

## Sheet: A
Correlation between experimental TMB and predicted TMB
variables		test name	parameters	p.value	significative (< 0.05)	description of signification
x	y
RSE model with genes	RSE model with exons	wilcox.test	tail="two"	4.60573e-98	YES	The variables have different median
RSE model with genes	RSE model with exons	wilcox.test	tail="less"	2.30287e-98	YES	variable x median < variable y median
RSE internal validation with genes	RSE internal validation with exons	wilcox.test	tail="two"	5.46395e-104	YES	The variables have different median
RSE internal validation with genes	RSE internal validation with exons	wilcox.test	tail="less"	2.73197e-104	YES	variable x median < variable y median
RSE external validation with genes	RSE external validation with exons	wilcox.test	tail="two"	7.76073e-143	YES	The variables have different median
RSE external validation with genes	RSE external validation with exons	wilcox.test	tail="less"	3.88037e-143	YES	variable x median < variable y median
R2 model with genes	R2 model with exons	wilcox.test	tail="two"	0.00224501	YES	The variables have different median
R2 model with genes	R2 model with exons	wilcox.test	tail="greater"	0.0011225	YES	variable x median > variable y median
R2 internal validation with genes	R2 internal validation with exons	wilcox.test	tail="two"	1.00913e-05	YES	The variables have different median
R2 internal validation with genes	R2 internal validation with exons	wilcox.test	tail="greater"	5.04566e-06	YES	variable x median > variable y median
R2 external validation with genes	R2 external validation with exons	wilcox.test	tail="two"	0.541676	NO	The variables don't have significatively different median

## Sheet: B
	kruskal.test
variable	group*	p.value	significative difference (< 0.05)
RSE model	strategy	7.69618e-261	YES
RSE internal validation	strategy	3.13462e-271	YES
RSE external validation	strategy	2.19785e-191	YES
R2 model	strategy	1.26627e-34	YES
R2 internal validation	strategy	2.57477e-37	YES
R2 external validation	strategy	4.31136e-20	YES
* strategy are: our-gene, our-exon, CGC-gene, CGC-exon and FO-panel-gene
Summaries of variables on gene models for selections (our, census, panel). In Red color the best values in median.
	n	mean	sd	min	Q1	median	Q3	max
RSE model
our-gene	1446	36.2773	23.6794	16.9101	21.1435	28.0558	41.1212	228.558
our-exon	225	85.9811	30.7146	55.5491	61.0042	78.3924	101.124	223.771
CGC-gene	384	76.868	33.3585	21.9327	49.8082	75.1577	91.418	214.212
CGC-exon	130	110.327	17.5632	91.5927	94.6245	104.316	123.893	154.759
FO-panel-gene	116	127.119	28.2089	102.024	105.562	116.465	135.824	215.59
RSE internal validation
our-gene	1446	40.4219	24.9367	18.7569	24.1323	31.0915	47.2641	242.037
our-exon	225	98.0804	33.9997	67.5824	69.9365	86.7714	114.54	248.069
CGC-gene	384	86.7288	37.0856	25.2236	57.6539	83.8816	100.048	247.126
CGC-exon	130	129.481	18.3834	111.861	113.684	119.345	149.928	169.081
FO-panel-gene	116	144.944	34.6557	118.056	119.437	127.543	154.524	249.257
RSE external validation
our-gene	1446	159.934	160.055	28.3778	58.9649	90.3643	232.152	1151.8
our-exon	225	414.086	296.241	281.89	289.715	329.595	374.819	1542.87
CGC-gene	384	244.052	172.173	41.462	207.269	230.102	272.57	1063.63
CGC-exon	130	347.124	31.6826	305.575	317.099	343.718	371.329	413.929
FO-panel-gene	116	338.175	190.12	226.669	247.025	304.504	307.544	998.519
R2 model
our-gene	1446	0.981355	0.0302543	0.816241	0.980504	0.991703	0.996901	0.999014
our-exon	225	0.989764	0.005199	0.972893	0.987409	0.991772	0.993593	0.995734
CGC-gene	384	0.9729	0.0561049	0.677911	0.985977	0.98903	0.990548	0.995987
CGC-exon	130	0.983999	0.0039209	0.975434	0.981484	0.984135	0.987022	0.990428
FO-panel-gene	116	0.982608	0.004657	0.973836	0.979091	0.980927	0.987121	0.989097
R2 internal validation
our-gene	1446	0.977111	0.0380361	0.75884	0.974302	0.990406	0.996194	0.998525
our-exon	225	0.986843	0.0057126	0.967728	0.984619	0.98905	0.990811	0.993837
CGC-gene	384	0.965986	0.0706964	0.602495	0.983059	0.985349	0.987959	0.994156
CGC-exon	130	0.978162	0.0059854	0.968024	0.974255	0.975798	0.985799	0.986948
FO-panel-gene	116	0.978148	0.0067525	0.968255	0.972961	0.973489	0.98622	0.986911
R2 external validation
our-gene	1446	0.85828	0.0942874	0.600179	0.805078	0.881709	0.942597	0.982843
our-exon	225	0.904013	0.0411099	0.77867	0.894622	0.918124	0.929711	0.969695
CGC-gene	384	0.853854	0.118868	0.601301	0.714126	0.914049	0.944153	0.980032
CGC-exon	130	0.866732	0.0160125	0.827859	0.856525	0.872599	0.879183	0.887545
FO-panel-gene	116	0.917028	0.025493	0.890256	0.896648	0.89837	0.935618	0.97479

## Sheet: C
	dunn.test**
variables	p.adjust	our-exon	CGC-gene	CGC-exon	FO-panel-gene
R2 model	FDR	0.799978	8.24e-09	4.75e-17	6.11e-20
R2 internal validation	FDR	0.164936	1.39e-10	1.44e-20	4.98e-19
R2 external validation	FDR	7.42e-08	0.00667293	1.46e-05	7.74e-10
RSE model	FDR	1.06e-85	1.47e-93	1.51e-89	7.07e-94
RSE internal validation	FDR	2.1e-89	8.02e-96	2.78e-95	3.6e-96
RSE external validation	FDR	1.76e-112	3.71e-25	3.33e-79	2.36e-37
** dunn test using as a control the strategy our-gene (beause this strategy have the best values of median for all error variables, and in R2 are very near to the best)
values in red color are p.values > 0.05 (don't have significant differences). The control strategy don't have significatively differences with "our-exon" in R2 model and R2 internal validation.

## Sheet: D
		kruskal.test
cancer	variable	group*	p.value	significative difference (< 0.05)
glioma	R2 model	strategy	4.08025e-10	YES
	R2 internal validation	strategy	1.90272e-11	YES
	R2 external validation	strategy	0.00014658	YES
	RSE model	strategy	1.18706e-09	YES
	RSE internal validation	strategy	3.48705e-11	YES
	RSE external validation	strategy	0.00306677	YES
colorectal carcinoma	R2 model	strategy	1.31457e-89	YES
	R2 internal validation	strategy	5.0055e-103	YES
	R2 external validation	strategy	2.36693e-79	YES
	RSE model	strategy	3.69865e-85	YES
	RSE internal validation	strategy	3.3342e-100	YES
	RSE external validation	strategy	7.24985e-89	YES
liver carcinoma	R2 model	strategy	3.58251e-27	YES
	R2 internal validation	strategy	3.38732e-32	YES
	R2 external validation	strategy	4.59869e-42	YES
	RSE model	strategy	9.36276e-25	YES
	RSE internal validation	strategy	2.15185e-31	YES
	RSE external validation	strategy	4.59869e-42	YES
ovarian serous carcinoma	R2 model	strategy	4.40253e-06	YES
	R2 internal validation	strategy	4.40253e-06	YES
	R2 external validation	strategy	4.40253e-06	YES
	RSE model	strategy	4.40253e-06	YES
	RSE internal validation	strategy	4.40253e-06	YES
	RSE external validation	strategy	0.000537734	YES
non-melanoma skin tumor	R2 model	strategy	1.27872e-07	YES
	R2 internal validation	strategy	2.65588e-09	YES
	R2 external validation	strategy	4.69731e-09	YES
	RSE model	strategy	3.05168e-06	YES
	RSE internal validation	strategy	8.36937e-09	YES
	RSE external validation	strategy	3.19978e-07	YES
melanoma	R2 model	strategy	2.24954e-40	YES
	R2 internal validation	strategy	1.19234e-47	YES
	R2 external validation	strategy	1.31183e-43	YES
	RSE model	strategy	2.69706e-37	YES
	RSE internal validation	strategy	2.29294e-47	YES
	RSE external validation	strategy	2.27562e-45	YES
gastic carcinoma	R2 model	strategy	9.77401e-09	YES
	R2 internal validation	strategy	7.10787e-10	YES
	R2 external validation	strategy	3.60156e-14	YES
	RSE model	strategy	3.55139e-08	YES
	RSE internal validation	strategy	1.8911e-09	YES
	RSE external validation	strategy	3.60156e-14	YES
* strategy are: our-gene, our-exon, CGC-gene, CGC-exon, FO-panel-gene
	Summaries of variables on gene models for selections (our, census, panel). In Red color the best values in median.
cancer_type		n	mean	sd	min	Q1	median	Q3	max
glioma	RSE model
	our-gene	68	19.6801	1.7805	17.8742	18.3853	19.0151	20.361	25.4241
	CGC-gene	24	22.7978	1.10589	21.9327	22.2245	22.5143	22.7085	25.6643
	RSE internal validation
	our-gene	68	21.4692	1.53844	20.3508	20.5711	20.7165	21.8175	26.8015
	CGC-gene	24	26.3302	0.897122	25.7134	25.7793	25.9764	26.4411	28.7097
	RSE external validation
	our-gene	68	235.489	8.84914	224.416	226.496	234.926	242.959	252.498
	CGC-gene	24	228.516	5.68131	223.006	224.396	225.544	230.416	241.33
	R2 model
	our-gene	68	0.89505	0.0223224	0.820304	0.887289	0.903139	0.910797	0.917266
	CGC-gene	24	0.859973	0.0154138	0.820001	0.860891	0.863956	0.868171	0.872328
	R2 internal validation
	our-gene	68	0.877921	0.0192576	0.809674	0.873792	0.887161	0.889568	0.891866
	CGC-gene	24	0.821003	0.0126463	0.787069	0.820639	0.825948	0.828225	0.829603
	R2 external validation
	our-gene	68	0.755591	0.0797564	0.6047	0.692683	0.769043	0.82881	0.848065
	CGC-gene	24	0.69993	0.0400282	0.623652	0.678479	0.723855	0.729805	0.7392
cancer_type		n	mean	sd	min	Q1	median	Q3	max
colorectal carcinoma	RSE model
	our-gene	280	50.35	21.32	33.19	34.76	40.68	58.82	123.39
	our-exon	165	73.13	17.06	55.55	58.98	67.22	83.51	117.39
	CGC-gene	134	84.39	13.43	71.65	73.46	78.64	92.2	121.5
	CGC-exon	84	98.74	6.53	91.59	92.86	96.95	103.35	113.7
	FO-panel-gene	61	107.37	4.69	102.02	103.26	105.87	110.86	117.89
	RSE internal validation
	our-gene	280	54.83	20.85	39.74	40.6	44	62.4	127.58
	our-exon	165	82.57	16.54	67.58	68.63	75.62	91.72	127.47
	CGC-gene	134	92.48	12.36	82.29	83.18	85.85	99.04	127.82
	CGC-exon	84	116.42	4.68	111.86	112.56	114.75	118.44	128.91
	FO-panel-gene	61	120.95	3.1	118.06	118.58	119.56	122.81	128.84
	RSE external validation
	our-gene	280	247.214	39.6384	211.201	226.005	231.665	258.135	372.791
	our-exon	165	311.221	22.5355	281.89	286.458	316.767	332.119	346.933
	CGC-gene	134	258.308	34.4779	204.317	221.93	271.023	287.087	328.174
	CGC-exon	84	329.17	22.0546	305.575	313.754	319.227	331.576	372.231
	FO-panel-gene	61	306.225	2.54167	298.444	304.606	306.642	308.012	310.072
	R2 model
	our-gene	280	0.99	0.01	0.97	0.99	1	1	1
	our-exon	165	0.99	0.01	0.97	0.99	0.99	0.99	0.99
	CGC-gene	134	0.99	0	0.97	0.98	0.99	0.99	0.99
	CGC-exon	84	0.98	0	0.98	0.98	0.98	0.98	0.98
	FO-panel-gene	61	0.98	0	0.97	0.98	0.98	0.98	0.98
	R2 internal validation
	our-gene	280	0.99	0.01	0.97	0.99	1	1	1
	our-exon	165	0.99	0.01	0.97	0.98	0.99	0.99	0.99
	CGC-gene	134	0.98	0	0.97	0.98	0.99	0.99	0.99
	CGC-exon	84	0.97	0	0.97	0.97	0.97	0.98	0.98
	FO-panel-gene	61	0.97	0	0.97	0.97	0.97	0.97	0.97
	R2 external validation
	our-gene	280	0.940751	0.0240143	0.859624	0.93606	0.951678	0.952957	0.957863
	our-exon	165	0.917132	0.0143137	0.877328	0.907783	0.922264	0.929276	0.933523
	CGC-gene	134	0.921329	0.02011	0.874584	0.904377	0.915065	0.943043	0.950843
	CGC-exon	84	0.870804	0.0154472	0.838931	0.868712	0.877945	0.881456	0.887545
	FO-panel-gene	61	0.895596	0.0027377	0.890256	0.892656	0.896687	0.897591	0.899363
cancer_type		n	mean	sd	min	Q1	median	Q3	max
liver carcinoma	RSE model
	our-gene	250	29.3457	12.1862	18.7644	19.8712	24.237	35.0413	69.291
	CGC-gene	82	48.2637	2.27967	44.926	46.6475	47.6509	49.8082	53.3882
	RSE internal validation
	our-gene	250	32.2484	12.2973	22.5074	23.3497	26.5332	37.5357	74.3767
	CGC-gene	82	57.0934	1.71024	55.3341	55.9861	56.2493	57.5948	61.1462
	RSE external validation
	our-gene	250	66.0842	8.07502	58.1878	59.2124	63.1253	71.3381	91.4726
	CGC-gene	82	100.704	6.27947	93.176	95.9717	99.2798	104.469	115.915
	R2 model
	our-gene	250	0.994533	0.0052655	0.973048	0.993319	0.996905	0.997989	0.998268
	CGC-gene	82	0.98829	0.0012771	0.985397	0.98743	0.988623	0.98922	0.990154
	R2 internal validation
	our-gene	250	0.994049	0.005137	0.972357	0.993002	0.996465	0.997239	0.997424
	CGC-gene	82	0.984459	0.000913	0.982281	0.984246	0.984884	0.985031	0.985364
	R2 external validation
	our-gene	250	0.848611	0.0385584	0.72652	0.822265	0.863829	0.88118	0.88691
	CGC-gene	82	0.674584	0.0291984	0.601301	0.66107	0.675324	0.690608	0.715355
cancer_type		n	mean	sd	min	Q1	median	Q3	max
ovarian serous carcinoma	RSE model
	our-gene	26	17.1245	0.27628	16.9101	16.9328	17.0279	17.226	17.9803
	CGC-gene	10	23.179	0.168303	23.0508	23.0672	23.0869	23.2338	23.5299
	RSE internal validation
	our-gene	26	19.469	0.554346	18.7569	19.068	19.2726	19.8529	20.5638
	CGC-gene	10	25.3368	0.142485	25.2236	25.247	25.2662	25.388	25.6605
	RSE external validation
	our-gene	26	51.7933	1.57763	48.9228	51.1421	52.4229	52.9578	53.5722
	CGC-gene	10	43.0334	1.55845	41.462	41.853	42.7317	44.076	46.1409
	R2 model
	our-gene	26	0.839749	0.0083002	0.816241	0.835622	0.841652	0.845353	0.848479
	CGC-gene	10	0.690634	0.0064499	0.677911	0.687584	0.69349	0.695173	0.696237
	R2 internal validation
	our-gene	26	0.778717	0.0098688	0.75884	0.771958	0.782463	0.786115	0.790986
	CGC-gene	10	0.612609	0.0045074	0.602495	0.610837	0.614988	0.615443	0.616222
	R2 external validation
	our-gene	26	0.628856	0.0245766	0.60154	0.611017	0.618898	0.637952	0.683086
	CGC-gene	10	0.670406	0.0246917	0.617817	0.654953	0.679604	0.686698	0.69311
cancer_type		n	mean	sd	min	Q1	median	Q3	max
non-melanoma skin tumor	RSE model
	our-gene	31	108.67	48.24	67.11	72.12	85.7	127.89	228.56
	our-exon	17	157.91	28.54	132.79	139.84	144.92	164.8	223.77
	CGC-gene	17	165.29	23.39	133.87	146.88	163.61	178.29	214.21
	FO-panel-gene	10	204.373	5.09326	199.111	201.441	202.76	205.945	215.59
	RSE internal validation
	our-gene	31	122.089	48.7105	81.92	84.4017	97.5293	141.784	242.037
	our-exon	17	180.26	28.9002	155.447	164.289	167.14	181.925	248.069
	CGC-gene	17	197.177	22.7387	167.044	179.022	196.814	210.453	247.126
	FO-panel-gene	10	243.084	3.80632	237.715	240.033	243.68	245.244	249.257
	RSE external validation
	our-gene	31	992.354	72.8998	878.927	955.092	991.614	1007.26	1151.8
	our-exon	17	1432.51	103.449	1277.56	1297.34	1489.07	1519.7	1542.87
	CGC-gene	17	969.663	53.9758	882.41	936.111	950.55	1004.02	1063.63
	FO-panel-gene	10	945.922	37.8903	869.884	923.181	950.673	973.163	998.519
	R2 model
	our-gene	31	0.994351	0.0056244	0.978041	0.993402	0.997166	0.998086	0.998427
	our-exon	17	0.989987	0.0042152	0.979756	0.989269	0.991913	0.992633	0.99348
	CGC-gene	17	0.989254	0.0034404	0.981561	0.987544	0.989744	0.991936	0.993511
	FO-panel-gene	10	0.98564	0.0010243	0.983528	0.985203	0.985885	0.986293	0.986736
	R2 internal validation
	our-gene	31	0.993274	0.0057151	0.97728	0.992137	0.996253	0.997194	0.997359
	our-exon	17	0.98687	0.0045384	0.975848	0.986993	0.988963	0.989262	0.990439
	CGC-gene	17	0.98485	0.0035631	0.976443	0.983042	0.985107	0.987645	0.989217
	FO-panel-gene	10	0.978487	0.0006044	0.977533	0.97811	0.978422	0.978931	0.979384
	R2 external validation
	our-gene	31	0.97461	0.0060661	0.961949	0.969874	0.975984	0.979039	0.982843
	our-exon	17	0.964403	0.0036804	0.958438	0.962145	0.963604	0.968359	0.969695
	CGC-gene	17	0.974413	0.0022893	0.9714	0.972538	0.974446	0.975923	0.980032
	FO-panel-gene	10	0.97299	0.001198	0.970516	0.972619	0.973331	0.973405	0.97479
cancer_type		n	mean	sd	min	Q1	median	Q3	max
melanoma	RSE model
	our-gene	110	65.3365	30.6605	38.821	41.6285	52.1288	80.6246	159.646
	our-exon	43	106.847	19.8884	79.0417	90.1455	103.543	119.911	147.922
	CGC-gene	89	99.5434	20.0838	78.8948	85.0737	90.7657	108.499	157.468
	CGC-exon	46	131.479	9.88782	120.003	123.63	127.951	139.017	154.759
	FO-panel-gene	45	136.727	7.264	129.371	131.041	133.746	141.064	154.441
	RSE internal validation
	our-gene	110	72.0057	30.8731	47.9779	48.6184	57.321	88.5477	168.829
	our-exon	43	125.092	18.8011	98.7938	109.876	120.594	138.374	163.665
	CGC-gene	89	111.413	18.3057	98.1718	99.113	100.579	118.899	166.931
	CGC-exon	46	153.33	5.34306	147.421	149.83	151.202	155.919	169.081
	FO-panel-gene	45	155.659	4.30378	151.158	152.895	154.209	156.079	168.47
	RSE external validation
	our-gene	110	233.411	44.12	188.829	195.418	220.966	258.023	346.155
	our-exon	43	406.168	23.2124	372.069	382.064	408.035	426.887	456.013
	CGC-gene	89	239.726	27.5624	206.983	215.615	228.168	253.11	310.423
	CGC-exon	46	379.911	16.7265	355.331	367.204	379.616	392.737	413.929
	FO-panel-gene	45	246.431	14.1606	226.669	239.829	244.201	254.575	276.428
	R2 model
	our-gene	110	0.99626	0.0039671	0.981078	0.99532	0.998102	0.998827	0.999014
	our-exon	43	0.991679	0.0032763	0.984259	0.989799	0.992483	0.994371	0.995734
	CGC-gene	89	0.992888	0.0033526	0.982208	0.991761	0.994379	0.995194	0.995987
	CGC-exon	46	0.988097	0.0020243	0.983199	0.986616	0.98881	0.989701	0.990428
	FO-panel-gene	45	0.987394	0.001568	0.983562	0.986462	0.987988	0.988621	0.989097
	R2 internal validation
	our-gene	110	0.996163	0.0035803	0.982402	0.995104	0.997914	0.998482	0.998525
	our-exon	43	0.990145	0.0028991	0.983714	0.988257	0.990984	0.992499	0.993837
	CGC-gene	89	0.99244	0.0025683	0.983874	0.991664	0.99392	0.994051	0.994156
	CGC-exon	46	0.98583	0.0008385	0.983232	0.985519	0.986032	0.98634	0.986948
	FO-panel-gene	45	0.986175	0.0006663	0.984113	0.985997	0.986389	0.986642	0.986911
	R2 external validation
	our-gene	110	0.943997	0.0230253	0.88032	0.933482	0.952559	0.961929	0.965397
	our-exon	43	0.829799	0.0204248	0.77867	0.813988	0.832628	0.849031	0.856001
	CGC-gene	89	0.937651	0.0161247	0.897486	0.928878	0.945885	0.950781	0.955004
	CGC-exon	46	0.859296	0.0144024	0.827859	0.849482	0.859678	0.870132	0.879212
	FO-panel-gene	45	0.933643	0.0075608	0.915171	0.930211	0.935026	0.93737	0.943368
cancer_type		n	mean	sd	min	Q1	median	Q3	max
gastic carcinoma	RSE model
	our-gene	68	47.57	11.4	37.05	38.48	42.47	53.57	77.61
	CGC-gene	27	65.09	4.4	60.05	61.82	63.8	67.88	75.77
	RSE internal validation
	our-gene	68	53.92	11.1	45.01	45.88	47.86	58.44	84.47
	CGC-gene	27	74.77	3.97	71.36	71.99	72.88	76.72	85.41
	RSE external validation
	our-gene	68	321.666	18.1992	297.657	305.287	317.964	335.259	363.196
	CGC-gene	27	254.403	4.87166	243.377	251.332	255.92	258.046	262.141
	R2 model
	our-gene	68	0.99	0	0.99	0.99	1	1	1
	CGC-gene	27	0.99	0	0.99	0.99	0.99	0.99	0.99
	R2 internal validation
	our-gene	68	0.99	0	0.98	0.99	0.99	1	1
	CGC-gene	27	0.99	0	0.98	0.99	0.99	0.99	0.99
	R2 external validation
	our-gene	68	0.949636	0.0059846	0.932895	0.947737	0.951649	0.954462	0.956039
	CGC-gene	27	0.925324	0.0044174	0.915607	0.922598	0.926857	0.928622	0.929771

## Sheet: E
		dunn.test**
cancer_type	variables	p.adjust	our-exon	CGC-gene	CGC-exon	FO-panel-gene
glioma	R2 model	FDR		1.19e-09
	R2 internal validation	FDR		3.49e-11
	R2 external validation	FDR		0.00306677
	RSE model	FDR		4.08e-10
	RSE internal validation	FDR		1.9e-11
	RSE external validation	FDR		0.00014658
colorectal carcinoma	R2 model	FDR	9.41e-17	6.37e-33	2.96e-46	5.19e-51
	R2 internal validation	FDR	5.52e-21	3.37e-34	3.14e-59	3.79e-58
	R2 external validation	FDR	4.07e-25	2.02e-16	6.73e-73	1.57e-33
	RSE model	FDR	1.25e-17	1.61e-34	5.64e-49	7.09e-54
	RSE internal validation	FDR	1.48e-20	1.19e-35	2.47e-60	5.73e-60
	RSE external validation	FDR	8.35e-47	0.0633688	5.68e-46	7.29e-19
liver carcinoma	R2 model	FDR		9.36e-25
	R2 internal validation	FDR		2.15e-31
	R2 external validation	FDR		4.6e-42
	RSE model	FDR		3.58e-27
	RSE internal validation	FDR		3.39e-32
	RSE external validation	FDR		4.6e-42
ovarian serous carcinoma	R2 model	FDR		4.4e-06
	R2 internal validation	FDR		4.4e-06
	R2 external validation	FDR		0.000537734
	RSE model	FDR		4.4e-06
	RSE internal validation	FDR		4.4e-06
	RSE external validation	FDR		4.4e-06
non-melanoma skin tumor	R2 model	FDR	0.0108638	0.00154509		5.73e-06
	R2 internal validation	FDR	0.00323379	2.62e-05		3.19e-08
	R2 external validation	FDR	2.19e-07	0.950084		0.607525
	RSE model	FDR	0.00317697	0.000411035		1.53e-07
	RSE internal validation	FDR	0.00385864	2.07e-05		8.66e-09
	RSE external validation	FDR	8.47e-07	0.43739		0.1544
melanoma	R2 model	FDR	8.6e-09	8.37e-08	2.47e-23	3.4e-28
	R2 internal validation	FDR	2.27e-13	2.74e-08	3.35e-34	3.28e-29
	R2 external validation	FDR	3.93e-33	0.00952266	7.04e-25	0.000110692
	RSE model	FDR	2.91e-09	3.57e-09	5.68e-25	4.78e-31
	RSE internal validation	FDR	1.28e-12	6.82e-09	2.62e-29	4.59e-35
	RSE external validation	FDR	4.05e-30	0.0753538	7.4e-24	0.00306464
gastic carcinoma	R2 model	FDR		3.55e-08
	R2 internal validation	FDR		1.89e-09
	R2 external validation	FDR		3.6e-14
	RSE model	FDR		9.77e-09
	RSE internal validation	FDR		7.11e-10
	RSE external validation	FDR		3.6e-14
** dunn test using panels selected based on our-gene as a control (panels with the best median values for all error variables)
values in red have p> 0.05 (no significant).
