# Supplementary material for: Panels and models for accurate prediction of tumor mutation burden in tumor samples
Source: NPJ Precis Oncol. 2021 Apr 13;5:31. doi: 10.1038/s41698-021-00169-0 (PMC8044185; doi:10.1038/s41698-021-00169-0)
Supplement: Supplementary file 3 — Supplementary Data 2 [file 41698_2021_169_MOESM3_ESM.xlsx]

## Sheet: Content
Suggested panels for TMB prediction
Sheet	Description
A: Best panel	Best panel per cancer type with our-gene selection.
B: Other panels	Other panels per cancer type with our-gene selection by different size
breast carcinoma	Panels and associated models suggested for breast carcinoma
colorectal carcinoma	Panels and associated models suggested for colorectal carcinoma
endometrial carcinoma	Panels and associated models suggested for endometrial carcinoma
gastic carcinoma	Panels and associated models suggested for gastic carcinoma
glioma	Panels and associated models suggested for glioma
head and neck tumor	Panels and associated models suggested for head and neck tumor
liver carcinoma	Panels and associated models suggested for liver carcinoma
melanoma	Panels and associated models suggested for melanoma
non-melanoma skin tumor	Panels and associated models suggested for non-melanoma skin tumor
non-small cell lung carcinoma	Panels and associated models suggested for non-small cell lung carcinoma
ovarian serous carcinoma	Panels and associated models suggested for ovarian serous carcinoma
pancreatic tumor	Panels and associated models suggested for pancreatic tumor
prostate carcinoma	Panels and associated models suggested for prostate carcinoma
uninary tract other	Panels and associated models suggested for uninary tract other

## Sheet: A Best panels
cancer type	model name	model length (Mb)	variables model	variables with negative coefficient	R2	R2 internal validation	R2 external validation	RSE	RMSE internal validation	RMSE external validation	percent training	percent testing
breast carcinoma	model_165	1.49117	199	0	0.99	0.99	0.93	19	23	58	83.07	74.47
glioma	model_96	0.516064	98	5	0.92	0.89	0.85	17	20	224	84.29	83.52
endometrial carcinoma	model_28	0.234236	33	0	0.99	0.99	0.81	41	48	353	59.41	65.75
colorectal carcinoma	model_157	1.1002	180	0	1	1	0.96	39	42	218	90.72	94.31
liver carcinoma	model_217	1.47631	231	1	1	1	0.89	19	22	58	87.29	95.09
non-small cell lung carcinoma	model_115	0.965503	175	1	0.99	0.98	0.9	21	26	102	78.12	95.69
ovarian serous carcinoma	model_57	0.398423	61	3	0.85	0.77	0.66	16	19	49	81.46	55.08
pancreatic tumor	model_108	0.758511	111	0	0.98	0.97	0.77	18	21	28	78.64	38.02
prostate carcinoma	model_96	0.904153	124	0	0.98	0.97	0.89	19	22	36	74.98	60.41
non-melanoma skin tumor	model_38	0.24994	40	1	1	1	0.98	67	83	879	77.2	94.12
melanoma	model_119	0.787472	126	1	1	1	0.97	38	48	189	72.63	92.54
gastic carcinoma	model_61	0.49151	80	0	1	1	0.96	38	45	297	79.4	86.9
head and neck tumor	model_83	0.557202	89	1	1	0.99	0.73	25	30	55	73.11	57.76
uninary tract other	model_39	0.276952	40	0	0.97	0.95	0.73	32	40	237	58.3	78.36

## Sheet: B Other panels
motive
M1	best model from 1.0 - 1.2Mb
M2	best model from 0.8 - 1.0Mb
M3	best model from 0.6 - 0.8Mb
M4	best model from 0.4 - 0.6Mb
M5	best model with less than 0.4Mb
cancer type	M1	M2	M3	M4	M5	model name	model length (Mb)	variables model	variables with negative coefficient	R2	R2 internal validation	R2 external validation	RSE	RMSE internal validation	RMSE external validation	percent training	percent testing
breast carcinoma	x					model_112	1.15503	146	0	0.99	0.99	0.92	21	25	60	78.5	70.44
breast carcinoma		x				model_89	0.988855	123	0	0.99	0.99	0.9	23	27	66	75.24	67.37
breast carcinoma			x			model_61	0.796296	93	0	0.99	0.99	0.86	27	29	71	70.67	63
breast carcinoma				x		model_33	0.597969	65	0	0.98	0.98	0.79	31	35	86	61.74	56.54
glioma					x	model_73	0.389716	73	2	0.91	0.89	0.82	18	20	229	80.25	80.52
colorectal carcinoma		x				model_128	0.998811	150	0	1	1	0.96	44	48	211	89.96	93.94
colorectal carcinoma			x			model_87	0.788128	109	0	0.99	0.99	0.94	56	60	256	87.97	92.48
colorectal carcinoma				x		model_58	0.583106	80	0	0.99	0.99	0.93	70	73	260	85.41	89.36
colorectal carcinoma					x	model_29	0.380373	51	0	0.98	0.98	0.87	94	98	369	77.55	84.59
liver carcinoma	x					model_162	1.176	176	0	1	1	0.88	21	24	59	84.56	93.09
liver carcinoma		x				model_127	0.975241	140	0	1	1	0.86	25	27	63	82.66	90.91
liver carcinoma			x			model_95	0.791364	108	0	1	0.99	0.83	30	32	69	80.03	88.36
liver carcinoma				x		model_61	0.593678	74	0	0.99	0.99	0.82	39	41	72	74.91	79.82
liver carcinoma					x	model_34	0.387861	47	0	0.99	0.99	0.81	50	53	75	64.93	68.73
non-small cell lung carcinoma			x			model_73	0.790685	132	0	0.99	0.98	0.88	23	26	108	75.81	94.99
non-small cell lung carcinoma				x		model_37	0.59704	96	0	0.98	0.98	0.87	27	29	114	73.57	92.63
pancreatic tumor				x		model_71	0.56999	74	0	0.97	0.96	0.73	21	24	31	70.19	34.71
pancreatic tumor					x	model_46	0.390865	49	0	0.95	0.94	0.7	25	29	33	60.35	32.23
prostate carcinoma			x			model_81	0.794361	109	0	0.98	0.97	0.87	20	23	38	71.28	54.69
prostate carcinoma				x		model_55	0.59913	83	0	0.97	0.97	0.85	22	24	41	62	46
prostate carcinoma					x	model_26	0.396165	53	0	0.96	0.96	0.83	27	29	44	50.91	35.24
melanoma				x		model_80	0.591463	86	0	1	1	0.96	44	50	204	70.74	89.18
melanoma					x	model_42	0.396294	48	0	1	1	0.94	73	79	246	69.26	86.57
gastic carcinoma					x	model_43	0.398774	62	0	1	0.99	0.95	42	47	319	76.1	84.28
head and neck tumor					x	model_52	0.371892	58	0	1	0.99	0.69	28	31	57	69.49	50.93

## Sheet: breast carcinoma
variable			model_165	model_112	model_89	model_61	model_33
length_pb			1491171	1155032	988855	796296	597969
R2			0.99	0.99	0.99	0.99	0.98
Rsquared_1000optboot			0.99	0.99	0.99	0.99	0.98
Rsquared_externaltest			0.93	0.92	0.9	0.86	0.79
RSE			19	21	23	27	31
RMSE_1000optboot			23	25	27	29	35
RMSE_externaltest			58	60	66	71	86
variables_model			199	146	123	93	65
negative_variables			0	0	0	0	0
percent_training			83.07	78.5	75.24	70.67	61.74
percent_testing			74.47	70.44	67.37	63	56.54
hgnc_symbol	census	panel	model_165	model_112	model_89	model_61	model_33
Intercept			8.86	10.97	11.67	13.04	15.65
ABCA13 - ENSG00000179869	no	no	10.23	13.34	17.55	24.91	32.19
AK9 - ENSG00000155085	no	no	26.69	29.45	36.5	37.59	37.16
ASPM - ENSG00000066279	no	no	22.76	26.58	30.49	32.1	34.41
BAZ2B - ENSG00000123636	no	no	40.17	40.96	39.63	49.89	70.68
CACNA1E - ENSG00000198216	no	no	6.95	5.51	7.41	11.6	18.69
CCDC180 - ENSG00000197816	no	no	15.56	16.96	14.13	26.45	45.72
CEP350 - ENSG00000135837	no	no	34.45	38.2	40.1	37.63	30.16
CLIP1 - ENSG00000130779	yes	no	21.46	28.72	33.28	42.53	59.13
CMYA5 - ENSG00000164309	no	no	24.45	25.97	33.68	38.63	46.43
COL6A5 - ENSG00000172752	no	no	11.12	12.3	15.3	22.52	26.35
CSMD3 - ENSG00000164796	yes	no	15.52	18.42	19.03	25.15	33.19
DMD - ENSG00000198947	no	no	8.62	12.12	15.49	17.44	21.37
DMXL2 - ENSG00000104093	no	no	31.29	41.51	47.96	48.63	52.98
DNAH10 - ENSG00000197653	no	no	20.7	24.38	24.73	32.27	37.58
DNAH14 - ENSG00000185842	no	no	23.04	28.07	31.01	31.47	30.18
DNAH7 - ENSG00000118997	no	no	17.17	12.68	18.08	20.6	31.75
DYSF - ENSG00000135636	no	no	17.3	18.75	21.54	22.77	34.35
ERCC6 - ENSG00000225830	no	no	18.4	21.39	22.28	25.77	35.65
FLG - ENSG00000143631	no	no	9.35	11.92	12.48	15.04	13.23
FRAS1 - ENSG00000138759	no	no	15.35	17.83	20.89	26.67	31.73
HERC2 - ENSG00000128731	no	no	10.56	12.54	15.27	19.37	27.78
HMCN1 - ENSG00000143341	no	no	10.12	14.47	16.66	17.96	20.44
HYDIN - ENSG00000157423	no	no	16.35	18.3	19	21.8	25.52
ICE1 - ENSG00000164151	no	no	20.42	24.84	27.39	33.54	41.65
KIAA1549L - ENSG00000110427	no	no	14.64	18.49	16.51	21.73	43.42
KIF26B - ENSG00000162849	no	no	16.36	19.24	24.33	33.43	33.31
LRP2 - ENSG00000081479	no	no	12.93	14.27	14.95	20.36	28.03
LYST - ENSG00000143669	no	no	23.56	22.25	25.92	30.15	44.86
MGAM - ENSG00000257335	no	no	16.7	19.55	24.39	26.76	34.68
MKI67 - ENSG00000148773	no	no	34.63	37.17	40.86	40.88	61.58
MUC17 - ENSG00000169876	no	no	10.5	11.25	16.16	19.72	22.71
MYH2 - ENSG00000125414	no	no	16.77	22.82	24.72	29.84	37.12
PCLO - ENSG00000186472	no	no	9.05	12.03	13.14	24.53	37.6
PKHD1 - ENSG00000170927	no	no	13.24	18.14	21.6	25.93	31.87
PLCB4 - ENSG00000101333	no	no	13.8	12.48	22.74	31.34	53.14
PREX2 - ENSG00000046889	yes	yes	9.44	15.36	15.85	18.27	19.14
PRRC2C - ENSG00000117523	no	no	29.35	34.04	34.16	42.69	47.34
PRUNE2 - ENSG00000106772	no	no	15.05	15.61	17.07	18.18	23.83
ROS1 - ENSG00000047936	yes	yes	8.39	13.23	22.8	30.97	43.38
RYR1 - ENSG00000196218	no	no	12.69	12.5	16.69	22.37	22.72
RYR3 - ENSG00000198838	no	no	16.96	19.83	19.02	19.55	29.08
SCN5A - ENSG00000183873	no	no	23.44	26.23	28.75	43.06	52.76
SPEN - ENSG00000065526	yes	yes	11.88	12.07	13.57	14.27	20.68
SVIL - ENSG00000197321	no	no	21.31	26.1	32.37	39.97	42.75
TNRC6C - ENSG00000078687	no	no	27.71	31.36	29.65	41.59	65.41
USH2A - ENSG00000042781	no	no	8.24	11.42	12.31	18.01	20.49
WDFY4 - ENSG00000128815	no	no	16.93	20.66	21.85	26.26	35.4
XIRP2 - ENSG00000163092	no	no	14.6	17.54	21.05	28.32	39.33
CAMSAP1 - ENSG00000130559	no	no	18.25	28.1	33.47	39.85	44.04
CACNA1F - ENSG00000102001	no	no	13.67	13.7	14.2	14.65	14.6
TENM3 - ENSG00000218336	no	no	18.01	21.06	24.54	31.29	28.89
FAT2 - ENSG00000086570	no	no	14.08	15.23	17.68	25.97	33.26
TRIO - ENSG00000038382	no	no	23.36	23.39	27.03	35.33	41.22
SIN3A - ENSG00000169375	no	no	19.39	27.56	36.67	45.05	56.97
ZFHX4 - ENSG00000091656	no	no	9.27	12.34	12.44	11.93	13.96
MYH15 - ENSG00000144821	no	no	22.62	26.36	30.84	29.97	41.34
GON4L - ENSG00000116580	no	no	17.9	22.22	22.6	25.33	31.3
PIK3R1 - ENSG00000145675	yes	yes	5.64	8.94	12.9	22.15	23.43
CENPE - ENSG00000138778	no	no	27.11	26.46	34.07	36.03	33.02
COL18A1 - ENSG00000182871	no	no	25.55	29.75	41.26	50.44	48.02
PKHD1L1 - ENSG00000205038	no	no	7.9	9.28	7.95	14.26	18.18
RALGAPB - ENSG00000170471	no	no	22.94	25.03	30.64	30.69	37.02
CNOT1 - ENSG00000125107	no	no	29.26	28.93	31.33	36.13	39.39
SLC13A3 - ENSG00000158296	no	no	30.7	34.65	41.66	37.72	42.61
CHD8 - ENSG00000100888	no	no	21.97	27.55	31.04	32.91	35.14
ANKRD12 - ENSG00000101745	no	no	27.38	29.64	27.96	31.3	0
CSPP1 - ENSG00000104218	no	no	24.67	31.62	33.87	35.19	0
ZFHX3 - ENSG00000140836	yes	no	19.28	18.4	17.67	26.28	0
ADGRG4 - ENSG00000156920	no	no	17.47	16.22	17.85	19.66	0
HDAC6 - ENSG00000094631	no	no	7.82	13.52	16.77	26	0
ZAN - ENSG00000146839	no	no	20.04	24.51	27.53	21.42	0
MYH1 - ENSG00000109061	no	no	26.85	25.08	25.97	24.95	0
LRPPRC - ENSG00000138095	no	no	25.35	29.04	28.42	27.6	0
CAMSAP2 - ENSG00000118200	no	no	17.57	23.1	24.99	32.2	0
SCN3A - ENSG00000153253	no	no	23.29	25.91	29.03	30.45	0
UNC80 - ENSG00000144406	no	no	15.05	17.97	20.49	26.43	0
F8 - ENSG00000185010	no	no	20.92	19.6	21.82	24.09	0
DNAH5 - ENSG00000039139	no	no	14.67	17.43	19.77	20.2	0
MROH2B - ENSG00000171495	no	no	9.82	12.26	16.48	23.12	0
MGAT5B - ENSG00000167889	no	no	22.85	31.78	33.05	37.76	0
DUSP27 - ENSG00000198842	no	no	23.17	25.58	29.33	32.47	0
ABCA3 - ENSG00000167972	no	no	7.42	19.28	25.11	33.23	0
NCOR1 - ENSG00000141027	yes	no	7.46	7.41	8.83	11.62	0
LAMA3 - ENSG00000053747	no	no	18.7	22.31	22.94	25.11	0
TNN - ENSG00000120332	no	no	26.21	34.94	33.67	31.75	0
TENM4 - ENSG00000149256	no	no	8.92	11.75	14.58	19.1	0
TLN2 - ENSG00000171914	no	no	20.72	26.25	26.66	24.17	0
MED12L - ENSG00000144893	no	no	19.34	23.9	28.47	30.27	0
MYH6 - ENSG00000197616	no	no	14.96	20.88	23.8	25.97	0
NOTCH2 - ENSG00000134250	yes	yes	8.05	10.22	13.1	11.72	0
ATRX - ENSG00000085224	yes	yes	23.1	26.65	25.06	23.77	0
UTRN - ENSG00000152818	no	no	11.69	15.68	15.37	20.7	0
DNAH9 - ENSG00000007174	no	no	18.28	20.19	18.84	15.83	0
TSHZ3 - ENSG00000121297	no	no	17.44	21.78	28.96	0	0
FAT3 - ENSG00000165323	yes	no	7.71	9.59	12.19	0	0
HEG1 - ENSG00000173706	no	no	13.13	22.29	20.84	0	0
CCDC88A - ENSG00000115355	no	no	19.39	26.38	31.62	0	0
DOCK4 - ENSG00000128512	no	no	23.92	26.27	29.19	0	0
FREM1 - ENSG00000164946	no	no	16.16	23.44	21.74	0	0
SAGE1 - ENSG00000181433	no	no	19.92	22.62	27.23	0	0
CUBN - ENSG00000107611	no	no	16.34	15.55	17.18	0	0
RIMS2 - ENSG00000176406	no	no	15.9	21.75	24.65	0	0
MYH8 - ENSG00000133020	no	no	16.94	21.85	17.23	0	0
DEPDC5 - ENSG00000100150	no	no	22.72	21.76	28.54	0	0
IRS4 - ENSG00000133124	yes	no	22.82	25.85	24.06	0	0
DIDO1 - ENSG00000101191	no	no	14.24	18.12	19.82	0	0
SDK2 - ENSG00000069188	no	no	10.51	13.83	15.44	0	0
EP300 - ENSG00000100393	yes	yes	14.41	20.67	19.6	0	0
NUP98 - ENSG00000110713	yes	no	13.08	19.36	25.37	0	0
MUC6 - ENSG00000184956	no	no	22.96	22.99	23.36	0	0
NID1 - ENSG00000116962	no	no	12.76	18.4	16.58	0	0
OTOF - ENSG00000115155	no	no	12.06	17.28	20.79	0	0
SPEF2 - ENSG00000152582	no	no	17.06	22.6	20.22	0	0
MAP1A - ENSG00000166963	no	no	9.36	10.49	11.8	0	0
COL5A1 - ENSG00000130635	no	no	22.67	26.71	25.44	0	0
SHANK2 - ENSG00000162105	no	no	16.87	17.18	20.65	0	0
SCN10A - ENSG00000185313	no	no	16.45	16.07	16.05	0	0
DSCAML1 - ENSG00000177103	no	no	15.48	20.67	21.13	0	0
POLR1A - ENSG00000068654	no	no	13.61	21.17	20.78	0	0
MYO9B - ENSG00000099331	no	no	22.78	20.8	16.86	0	0
DMXL1 - ENSG00000172869	no	no	17.04	17.5	18.63	0	0
ITPR3 - ENSG00000096433	no	no	14.74	15.54	14.53	0	0
STAB2 - ENSG00000136011	no	no	14.78	16.18	17.29	0	0
DNAH8 - ENSG00000124721	no	no	14.7	15.18	0	0	0
MAST1 - ENSG00000105613	no	no	16.71	20.29	0	0	0
ANK2 - ENSG00000145362	no	no	14.01	12.67	0	0	0
SETD1B - ENSG00000139718	yes	no	18.08	21.03	0	0	0
TRPM3 - ENSG00000083067	no	no	22.44	22.56	0	0	0
IQGAP3 - ENSG00000183856	no	no	11.33	15.9	0	0	0
PCNT - ENSG00000160299	no	no	18.4	17.58	0	0	0
FRMPD2 - ENSG00000170324	no	no	15.8	22.69	0	0	0
APC - ENSG00000134982	yes	yes	12.56	15.02	0	0	0
PRKD3 - ENSG00000115825	no	no	19.67	23.97	0	0	0
NES - ENSG00000132688	no	no	16.55	18.68	0	0	0
KIAA1217 - ENSG00000120549	no	no	17.14	20.04	0	0	0
CCNB3 - ENSG00000147082	no	no	19.7	21.79	0	0	0
LRRK2 - ENSG00000188906	no	no	14.19	17.07	0	0	0
TENM1 - ENSG00000009694	no	no	10.81	12.78	0	0	0
FLNB - ENSG00000136068	no	no	11.87	19.11	0	0	0
RB1 - ENSG00000139687	yes	yes	10.51	11.47	0	0	0
RNF213 - ENSG00000173821	yes	no	11.46	12.03	0	0	0
ITPR2 - ENSG00000123104	no	no	16.51	15.06	0	0	0
COL27A1 - ENSG00000196739	no	no	17.58	18.54	0	0	0
DLC1 - ENSG00000164741	no	no	12.8	14.09	0	0	0
LRBA - ENSG00000198589	no	no	12.36	12.62	0	0	0
VPS13A - ENSG00000197969	no	no	11.46	14.72	0	0	0
NLRP4 - ENSG00000160505	no	no	17.23	0	0	0	0
DNAH3 - ENSG00000158486	no	no	11.65	0	0	0	0
UNC5D - ENSG00000156687	no	no	16.94	0	0	0	0
ZFP64 - ENSG00000020256	no	no	13.02	0	0	0	0
NBEAL1 - ENSG00000144426	no	no	14.85	0	0	0	0
COL19A1 - ENSG00000082293	no	no	13.92	0	0	0	0
CACNA1S - ENSG00000081248	no	no	13.56	0	0	0	0
PTPRZ1 - ENSG00000106278	no	no	16.02	0	0	0	0
DIP2C - ENSG00000151240	no	no	19.73	0	0	0	0
CHD4 - ENSG00000111642	yes	yes	12.64	0	0	0	0
SEMA5A - ENSG00000112902	no	no	13.07	0	0	0	0
PTPN13 - ENSG00000163629	yes	no	10.35	0	0	0	0
ZSWIM8 - ENSG00000214655	no	no	15.49	0	0	0	0
HUWE1 - ENSG00000086758	no	no	11.51	0	0	0	0
CSMD2 - ENSG00000121904	no	no	7.42	0	0	0	0
RALGAPA2 - ENSG00000188559	no	no	11.4	0	0	0	0
ANKRD30A - ENSG00000148513	no	no	16.21	0	0	0	0
KIF16B - ENSG00000089177	no	no	16.39	0	0	0	0
PLXNA2 - ENSG00000076356	no	no	13.78	0	0	0	0
FOXA1 - ENSG00000129514	yes	no	8.66	0	0	0	0
CROCC - ENSG00000058453	no	no	12.07	0	0	0	0
ADAMTS20 - ENSG00000173157	no	no	13.25	0	0	0	0
ANO4 - ENSG00000151572	no	no	17.98	0	0	0	0
SPTBN4 - ENSG00000160460	no	no	14.44	0	0	0	0
SPTB - ENSG00000070182	no	no	11.9	0	0	0	0
ADAMTSL1 - ENSG00000178031	no	no	13.13	0	0	0	0
TSC2 - ENSG00000103197	yes	yes	11.84	0	0	0	0
USF3 - ENSG00000176542	no	no	13.03	0	0	0	0
GRIA1 - ENSG00000155511	no	no	13.75	0	0	0	0
TNRC18 - ENSG00000182095	no	no	11.72	0	0	0	0
PCDHGA2 - ENSG00000081853	no	no	12.64	0	0	0	0
GLI2 - ENSG00000074047	no	no	10.2	0	0	0	0
SUPT6H - ENSG00000109111	no	no	17.6	0	0	0	0
CACNA1D - ENSG00000157388	yes	no	7.43	0	0	0	0
PLXNB2 - ENSG00000196576	no	no	12.66	0	0	0	0
COL11A1 - ENSG00000060718	no	no	10.92	0	0	0	0
PPP1R9A - ENSG00000158528	no	no	15.61	0	0	0	0
ANKRD30B - ENSG00000180777	no	no	15.03	0	0	0	0
DDX11 - ENSG00000013573	no	no	8.75	0	0	0	0
LCOR - ENSG00000196233	no	no	13.2	0	0	0	0
LRP1 - ENSG00000123384	no	no	5.21	0	0	0	0
PARP4 - ENSG00000102699	no	no	13.89	0	0	0	0
MDN1 - ENSG00000112159	no	no	7.29	0	0	0	0
TNXB - ENSG00000168477	no	no	10.72	0	0	0	0
SORCS1 - ENSG00000108018	no	no	15.99	0	0	0	0
ITPR1 - ENSG00000150995	no	no	11.29	0	0	0	0
NLRP11 - ENSG00000179873	no	no	11.57	0	0	0	0
PLEC - ENSG00000178209	no	no	5.42	0	0	0	0
ERBB4 - ENSG00000178568	yes	yes	4.41	0	0	0	0
ADGB - ENSG00000118492	no	no	11.48	0	0	0	0
VWF - ENSG00000110799	no	no	7.68	0	0	0	0
MYH10 - ENSG00000133026	no	no	12.24	0	0	0	0
MYH7B - ENSG00000078814	no	no	10.4	0	0	0	0

## Sheet: colorectal carcinoma
variable			model_157	model_128	model_87	model_58	model_29
length_pb			1100201	998811	788128	583106	380373
R2			1	1	0.99	0.99	0.98
Rsquared_1000optboot			1	1	0.99	0.99	0.98
Rsquared_externaltest			0.96	0.96	0.94	0.93	0.87
RSE			39	44	56	70	94
RMSE_1000optboot			42	48	60	73	98
RMSE_externaltest			218	211	256	260	369
variables_model			180	150	109	80	51
negative_variables			0	0	0	0	0
percent_training			90.72	89.96	87.97	85.41	77.55
percent_testing			94.31	93.94	92.48	89.36	84.59
hgnc_symbol	census	panel	model_157	model_128	model_87	model_58	model_29
Intercept			7.2	6.26	7.15	7.35	11.43
ACVR2A - ENSG00000121989	yes	no	25.8	20.18	19.16	27.96	37.87
ADGRB3 - ENSG00000135298	no	no	39.7	45.37	57.83	74.43	89.21
ARID1A - ENSG00000117713	yes	yes	20.52	25.68	44.77	38.8	53.43
CHD4 - ENSG00000111642	yes	yes	19.05	21.06	27.43	31.59	58.46
CNTN6 - ENSG00000134115	no	no	55.46	55.53	59.17	57.94	91.08
CSMD3 - ENSG00000164796	yes	no	16.37	19.8	26.63	33.51	45.44
CUX1 - ENSG00000257923	yes	no	19.9	18.95	11.07	20.08	68.13
DIDO1 - ENSG00000101191	no	no	24.34	21.98	26.49	41.89	62.36
DNAH11 - ENSG00000105877	no	no	35.85	41.01	47.89	62.78	92.89
DNAH2 - ENSG00000183914	no	no	29.67	26.04	34.27	60.74	83.66
DNAH5 - ENSG00000039139	no	no	27.74	30.04	33.03	47.16	74.42
DNAH9 - ENSG00000007174	no	no	33.46	32.91	37.36	46.91	85.11
DOCK3 - ENSG00000088538	no	no	26.67	22.13	25.66	27.17	49.86
FASN - ENSG00000169710	no	no	36.65	39.09	47.46	55.81	63.02
FAT4 - ENSG00000196159	yes	no	19.23	19.25	20.9	28.77	55.35
FLNA - ENSG00000196924	yes	no	21.38	24.68	41.83	53.83	41.11
FREM2 - ENSG00000150893	no	no	22.23	21	23.98	28.54	49.13
KIF26B - ENSG00000162849	no	no	14.82	18.8	24.06	25.88	45.49
NOTCH1 - ENSG00000148400	yes	yes	27.09	21.61	23.74	26.43	34.44
PKD1 - ENSG00000008710	no	no	32.07	36.83	48	56.23	62
PLEKHG4B - ENSG00000153404	no	no	36.62	43	64.05	62.72	101.31
PLXNA1 - ENSG00000114554	no	no	35.85	33.41	41.67	58.27	66.6
POLE - ENSG00000177084	yes	yes	21.33	24.06	34.47	60.2	80.76
PRDM2 - ENSG00000116731	yes	no	31.3	33.94	44.66	75.83	108.85
PTPRS - ENSG00000105426	no	no	14.55	13.09	19.22	28.23	27.64
RYR2 - ENSG00000198626	no	no	15.47	13.84	21.25	30.41	45.35
SCN2A - ENSG00000136531	no	no	23.52	29	36.36	31.45	46.16
SDK1 - ENSG00000146555	no	no	14.83	13.43	13.97	14.13	32.91
SIPA1L3 - ENSG00000105738	no	no	27.72	38.41	48.24	66.44	78.67
TECTA - ENSG00000109927	no	no	13.77	18.82	23.08	29.43	48.75
TNC - ENSG00000041982	yes	no	31.56	35.42	46.23	54.09	86.63
ZFHX4 - ENSG00000091656	no	no	15.18	14.31	8.11	20.94	36.16
ZNF831 - ENSG00000124203	no	no	17.52	15.66	12.15	16.09	36.94
MEGF8 - ENSG00000105429	no	no	29.84	30.43	35.8	47.91	54.22
ZNF521 - ENSG00000198795	yes	no	20.74	21.91	23.03	49.01	67.92
MAST4 - ENSG00000069020	no	no	50.41	55.77	68.88	77.89	92.62
MKI67 - ENSG00000148773	no	no	14.23	18.19	26.24	40.78	47.18
RNF43 - ENSG00000108375	yes	yes	20.53	18.98	30.74	27.64	36.25
ATP8B1 - ENSG00000081923	no	no	45.49	51.68	81.44	98.89	111.29
OTOF - ENSG00000115155	no	no	34.68	41.17	52.22	53.54	57.24
HSPG2 - ENSG00000142798	no	no	25.23	29.04	39.65	41.38	48.75
KDM5A - ENSG00000073614	yes	yes	20.88	22.37	50.54	69.8	103.6
ZFHX3 - ENSG00000140836	yes	no	15.24	15.31	15.23	29	40.26
DNAH8 - ENSG00000124721	no	no	23.4	30.05	42.23	45.86	60.14
MCC - ENSG00000171444	no	no	22.68	26.58	58.48	68.59	100.04
GLI3 - ENSG00000106571	no	no	16.95	21.46	24.15	29.7	32.3
MTUS2 - ENSG00000132938	no	no	27.24	32.42	40.99	47.68	79.47
PREX1 - ENSG00000124126	no	no	28.26	28.36	43.19	48.24	65.87
PAPLN - ENSG00000100767	no	no	33.07	37.87	55.44	69.3	73.87
PPL - ENSG00000118898	no	no	39.69	48.08	46.44	65.76	57.86
LAMC3 - ENSG00000050555	no	no	20.38	26.07	40.37	45.79	46.88
NAV3 - ENSG00000067798	no	no	28.68	26.86	31.18	37.31	0
WDFY3 - ENSG00000163625	no	no	22.36	17.33	30.99	48.49	0
TRIP12 - ENSG00000153827	no	no	27.28	28.78	37.25	46.81	0
MUC6 - ENSG00000184956	no	no	6.37	6.94	8.96	9.78	0
TNRC6A - ENSG00000090905	no	no	30.66	32.39	43.95	64.46	0
SACS - ENSG00000151835	no	no	19.93	23	19.86	32.44	0
GBF1 - ENSG00000107862	no	no	28.89	45.57	51.2	59.9	0
PCDHGB1 - ENSG00000254221	no	no	35.34	40.27	51.51	57.35	0
SPTBN1 - ENSG00000115306	no	no	35.42	42.28	49.51	45.42	0
KIF21B - ENSG00000116852	no	no	32.26	32.44	36.67	49.59	0
PCDH15 - ENSG00000150275	no	no	17.99	18.53	24.8	33.27	0
TRPM4 - ENSG00000130529	no	no	25.96	33.1	51.3	62.09	0
NF1 - ENSG00000196712	yes	yes	22.12	31.49	37.48	48.86	0
FLNC - ENSG00000128591	no	no	18.77	18.61	17.46	34.69	0
FAM83H - ENSG00000180921	no	no	49.77	53.25	64.83	67.84	0
MYH7 - ENSG00000092054	no	no	21.12	22.58	36.22	37.14	0
ABCA8 - ENSG00000141338	no	no	29.28	33.08	35.09	55.16	0
PREX2 - ENSG00000046889	yes	yes	20.98	24.93	26.19	34.89	0
UNC79 - ENSG00000133958	no	no	10.15	10.55	12.71	28.59	0
JAK1 - ENSG00000162434	yes	yes	45.97	51.64	69.24	67.31	0
PCLO - ENSG00000186472	no	no	20.79	20.46	22.19	17.44	0
PTPN23 - ENSG00000076201	no	no	42.41	34.1	49.44	67.81	0
PCDHB3 - ENSG00000113205	no	no	17.54	28.24	35.04	38.98	0
DNMT3A - ENSG00000119772	yes	yes	26.61	35.53	63.15	59.24	0
CENPE - ENSG00000138778	no	no	29.02	31.63	62.4	54.09	0
ZNF292 - ENSG00000188994	no	no	31.03	45.56	62.69	55.84	0
CACNA1H - ENSG00000196557	no	no	16.44	19.36	27.46	24.72	0
DNAH3 - ENSG00000158486	no	no	24.54	23.73	29.01	33.25	0
DMD - ENSG00000198947	no	no	8.81	9.77	8.77	20.49	0
SPTA1 - ENSG00000163554	no	yes	15.95	18.68	16.97	0	0
RNF213 - ENSG00000173821	yes	no	24.95	24.13	31.6	0	0
PCDH9 - ENSG00000184226	no	no	26.26	24.24	35.68	0	0
FLNB - ENSG00000136068	no	no	22.35	26.08	31.86	0	0
CDH9 - ENSG00000113100	no	no	19.26	23.15	31.8	0	0
ABCA1 - ENSG00000165029	no	no	34.45	40.46	38.47	0	0
MTOR - ENSG00000198793	yes	yes	22.31	25.71	28.46	0	0
ATP2B2 - ENSG00000157087	no	no	19.04	23.71	34.21	0	0
FMN2 - ENSG00000155816	no	no	17.1	21.18	18.2	0	0
TRPM6 - ENSG00000119121	no	no	20.84	23.9	36.4	0	0
CDC42BPG - ENSG00000171219	no	no	13.16	21.76	43.32	0	0
LMTK2 - ENSG00000164715	no	no	21.57	19.84	28.12	0	0
ARHGAP32 - ENSG00000134909	no	no	45.14	43.69	50.58	0	0
TNS1 - ENSG00000079308	no	no	29.32	30.22	25.53	0	0
ITGB4 - ENSG00000132470	no	no	16.29	18.87	26.2	0	0
DMXL2 - ENSG00000104093	no	no	34.44	40.18	30.99	0	0
TNIK - ENSG00000154310	no	no	31.59	33.12	44.68	0	0
SCAPER - ENSG00000140386	no	no	32.27	40.74	70.48	0	0
GPR149 - ENSG00000174948	no	no	33.72	33.89	47.37	0	0
PML - ENSG00000140464	yes	no	40.88	38.67	41.08	0	0
ANK3 - ENSG00000151150	no	no	23.65	27.49	24.05	0	0
MUC5B - ENSG00000117983	no	no	9.79	11.73	15.8	0	0
FOLH1 - ENSG00000086205	no	no	44.04	50.07	66.14	0	0
TENM2 - ENSG00000145934	no	no	24.03	29.48	20.01	0	0
SLC4A4 - ENSG00000080493	no	no	22.11	35.07	41.19	0	0
- ENSG00000282034	no	no	15.14	19.56	25.09	0	0
PCNT - ENSG00000160299	no	no	14.81	26.36	18.32	0	0
FAT2 - ENSG00000086570	no	no	21.21	22.04	23.83	0	0
GOLGB1 - ENSG00000173230	no	no	26.25	25.29	30.82	0	0
TEX14 - ENSG00000121101	no	no	34.42	38.56	0	0	0
SCRIB - ENSG00000180900	no	no	30.43	30.18	0	0	0
ANKRD17 - ENSG00000132466	no	no	25.08	21.36	0	0	0
HERC2 - ENSG00000128731	no	no	13.66	16.15	0	0	0
PCDHB7 - ENSG00000113212	no	no	19.39	28.79	0	0	0
POLQ - ENSG00000051341	yes	no	29.65	37.83	0	0	0
MAML3 - ENSG00000196782	no	no	23.81	26.56	0	0	0
RIN3 - ENSG00000100599	no	no	29.2	32.89	0	0	0
ARHGEF18 - ENSG00000104880	no	no	22.88	27.63	0	0	0
FLG - ENSG00000143631	no	no	4.71	6.19	0	0	0
SMARCA4 - ENSG00000127616	yes	yes	8.58	15.77	0	0	0
GCN1 - ENSG00000089154	no	no	29.7	33.45	0	0	0
RTTN - ENSG00000176225	no	no	47.07	48	0	0	0
DUOX1 - ENSG00000137857	no	no	23.37	34.92	0	0	0
KMT2D - ENSG00000167548	yes	yes	16.05	19.09	0	0	0
ZNF184 - ENSG00000096654	no	no	59.51	70.8	0	0	0
PTK2B - ENSG00000120899	no	no	36.87	37.9	0	0	0
RAG1 - ENSG00000166349	no	no	27.15	47.07	0	0	0
USP29 - ENSG00000131864	no	no	27.99	33.77	0	0	0
EP400 - ENSG00000183495	no	no	12.1	12.15	0	0	0
CHAT - ENSG00000070748	no	no	40.21	40.28	0	0	0
PCDHA8 - ENSG00000204962	no	no	16.28	16.19	0	0	0
ARHGEF17 - ENSG00000110237	no	no	25.94	18.47	0	0	0
ZNF462 - ENSG00000148143	no	no	18.62	21.96	0	0	0
CLCA4 - ENSG00000016602	no	no	23.85	38.12	0	0	0
NCOR1 - ENSG00000141027	yes	no	28.72	27.7	0	0	0
VCAN - ENSG00000038427	no	no	18.18	15.55	0	0	0
AHDC1 - ENSG00000126705	no	no	26.38	19.5	0	0	0
MAP3K19 - ENSG00000176601	no	no	32.61	38.08	0	0	0
APLP1 - ENSG00000105290	no	no	39.07	38.59	0	0	0
MLPH - ENSG00000115648	no	no	46.47	48.51	0	0	0
NUP205 - ENSG00000155561	no	no	18.66	22.49	0	0	0
PPM1E - ENSG00000175175	no	no	28.68	28.88	0	0	0
BRPF1 - ENSG00000156983	no	no	23.41	25.97	0	0	0
BCLAF1 - ENSG00000029363	yes	no	25.8	24.74	0	0	0
DCAF4L2 - ENSG00000176566	no	no	22.01	20.62	0	0	0
TIE1 - ENSG00000066056	no	no	19.63	26.57	0	0	0
IQCN - ENSG00000130518	no	no	15.16	19.3	0	0	0
CHTF18 - ENSG00000127586	no	no	42.36	34.06	0	0	0
DDX23 - ENSG00000174243	no	no	33.76	33.34	0	0	0
PNISR - ENSG00000132424	no	no	45.37	34.41	0	0	0
ATIC - ENSG00000138363	yes	no	36.46	0	0	0	0
PCDHGA1 - ENSG00000204956	no	no	22.26	0	0	0	0
TRIM51 - ENSG00000124900	no	no	41.67	0	0	0	0
MAGEC1 - ENSG00000155495	no	no	9.13	0	0	0	0
CEMIP - ENSG00000103888	no	no	31.64	0	0	0	0
CACNA1S - ENSG00000081248	no	no	22.98	0	0	0	0
UGT1A8 - ENSG00000242366	no	no	45.63	0	0	0	0
C9orf43 - ENSG00000157653	no	no	56.58	0	0	0	0
SUCO - ENSG00000094975	no	no	30.77	0	0	0	0
EPN1 - ENSG00000063245	no	no	25.09	0	0	0	0
USP6NL - ENSG00000148429	no	no	29.18	0	0	0	0
PDIA2 - ENSG00000185615	no	no	41.95	0	0	0	0
EFCAB6 - ENSG00000186976	no	no	16.05	0	0	0	0
BTAF1 - ENSG00000095564	no	no	26.08	0	0	0	0
ZC3HAV1 - ENSG00000105939	no	no	23.86	0	0	0	0
PARVG - ENSG00000138964	no	no	39.42	0	0	0	0
FBXO42 - ENSG00000037637	no	no	41.49	0	0	0	0
MAP2K7 - ENSG00000076984	no	no	20.67	0	0	0	0
CNTN1 - ENSG00000018236	no	no	19.53	0	0	0	0
ADGRE1 - ENSG00000174837	no	no	31.15	0	0	0	0
MRGPRX3 - ENSG00000179826	no	no	45.25	0	0	0	0
SGSM2 - ENSG00000141258	no	no	23.73	0	0	0	0
BRD4 - ENSG00000141867	yes	yes	21.26	0	0	0	0
ADGRA2 - ENSG00000020181	no	yes	21.62	0	0	0	0
LRMP - ENSG00000118308	no	no	43.48	0	0	0	0
ARID4A - ENSG00000032219	no	no	26.83	0	0	0	0
IGFN1 - ENSG00000163395	no	no	11.94	0	0	0	0
KMT2A - ENSG00000118058	yes	yes	11.26	0	0	0	0
SGO2 - ENSG00000163535	no	no	26.87	0	0	0	0
KAT8 - ENSG00000103510	no	no	34.37	0	0	0	0

## Sheet: endometrial carcinoma
variable			model_28
length_pb			234236
R2			0.99
Rsquared_1000optboot			0.99
Rsquared_externaltest			0.81
RSE			41
RMSE_1000optboot			48
RMSE_externaltest			353
variables_model			33
negative_variables			0
percent_training			59.41
percent_testing			65.75
hgnc_symbol	census	panel	model_28
Intercept			38.24
ALG13 - ENSG00000101901	no	no	64.27
ANKRD17 - ENSG00000132466	no	no	145.99
ARHGAP21 - ENSG00000107863	no	no	138.34
CACNA1E - ENSG00000198216	no	no	61.08
CARD11 - ENSG00000198286	yes	yes	102.11
KIF21B - ENSG00000116852	no	no	100.4
LRP1 - ENSG00000123384	no	no	62.81
PCLO - ENSG00000186472	no	no	60.45
PPFIA2 - ENSG00000139220	no	no	41.01
RGPD3 - ENSG00000153165	yes	no	60.97
RYR1 - ENSG00000196218	no	no	58.39
SDK2 - ENSG00000069188	no	no	76.27
SPEN - ENSG00000065526	yes	yes	58.82
TAF1 - ENSG00000147133	no	yes	58.15
USH2A - ENSG00000042781	no	no	34.36
ZFHX4 - ENSG00000091656	no	no	53.8
MXRA5 - ENSG00000101825	no	no	100.82
SART3 - ENSG00000075856	no	no	116.72
CLTCL1 - ENSG00000070371	yes	no	63.05
PTPRB - ENSG00000127329	yes	no	56.57
UTRN - ENSG00000152818	no	no	36.41
ZNF24 - ENSG00000172466	no	no	134.98
C6 - ENSG00000039537	no	no	121.83
CELSR1 - ENSG00000075275	no	no	43.74
HERC1 - ENSG00000103657	no	no	29.65
EGF - ENSG00000138798	no	no	48.93
ZNFX1 - ENSG00000124201	no	no	54
LRRC7 - ENSG00000033122	no	no	40.96
CLUH - ENSG00000132361	no	no	56.79
TICRR - ENSG00000140534	no	no	25.32
DOPEY1 - ENSG00000083097	no	no	43.32
DYRK1A - ENSG00000157540	no	no	47.82
NUP107 - ENSG00000111581	no	no	79.97

## Sheet: gastric carcinoma
variable			model_61	model_43
length_pb			491510	398774
R2			1	1
Rsquared_1000optboot			1	0.99
Rsquared_externaltest			0.96	0.95
RSE			38	42
RMSE_1000optboot			45	47
RMSE_externaltest			297	319
variables_model			80	62
negative_variables			0	0
percent_training			79.4	76.1
percent_testing			86.9	84.28
hgnc_symbol	census	panel	model_61	model_43
Intercept	NA	NA	10.84	12.35
ARID1A - ENSG00000117713	yes	yes	16.51	21.14
COL5A1 - ENSG00000130635	no	no	12.6	17.94
CSMD1 - ENSG00000183117	no	no	26.23	28.02
DCC - ENSG00000187323	yes	no	24.81	22.9
DNAH10 - ENSG00000197653	no	no	69.62	68.44
DNAH8 - ENSG00000124721	no	no	23.31	23.67
DOCK3 - ENSG00000088538	no	no	78.9	83.17
DSCAML1 - ENSG00000177103	no	no	58.02	64.29
ERCC6 - ENSG00000225830	no	no	61.39	59.75
FAT1 - ENSG00000083857	yes	yes	50.52	59.19
HCFC1 - ENSG00000172534	no	no	62.34	56.95
HERC2 - ENSG00000128731	no	no	103.13	111.98
KIAA1549 - ENSG00000122778	yes	no	104.9	102.99
LAMA1 - ENSG00000101680	no	no	27.87	35.56
LRP1 - ENSG00000123384	no	no	81.29	85.16
MROH5 - ENSG00000226807	no	no	89.82	99.55
MYH10 - ENSG00000133026	no	no	55.73	62.48
MYO15A - ENSG00000091536	no	no	93.43	105.27
NAV3 - ENSG00000067798	no	no	40.41	43.6
NEBL - ENSG00000078114	no	no	52.23	54.67
NUP188 - ENSG00000095319	no	no	73.39	86.08
PCDH17 - ENSG00000118946	no	no	35.79	49.95
PLEC - ENSG00000178209	no	no	37.28	39.3
PTPRD - ENSG00000153707	yes	no	34.61	22.19
SLITRK5 - ENSG00000165300	no	no	37.13	42.27
TECTA - ENSG00000109927	no	no	36.1	35.37
TRPM1 - ENSG00000134160	no	no	73.92	86.26
VPS13B - ENSG00000132549	no	no	79.99	79.56
ZFHX3 - ENSG00000140836	yes	no	96.67	87.28
ZNF521 - ENSG00000198795	yes	no	35.27	46.26
HMCN1 - ENSG00000143341	no	no	25.45	28.26
BRCA2 - ENSG00000139618	yes	yes	37.58	49.73
LCT - ENSG00000115850	no	no	75.1	71.83
COL1A2 - ENSG00000164692	no	no	29.36	35.93
DIDO1 - ENSG00000101191	no	no	43.34	43.19
KIF16B - ENSG00000089177	no	no	38.91	57.66
PLCG1 - ENSG00000124181	yes	no	22.41	26.31
RBBP6 - ENSG00000122257	no	no	82.27	80.49
LY75 - ENSG00000054219	no	no	89.28	98.66
EPHA5 - ENSG00000145242	no	yes	28.51	34.03
ZNFX1 - ENSG00000124201	no	no	45.47	40.37
SCN11A - ENSG00000168356	no	no	36.03	57.35
PCDH19 - ENSG00000165194	no	no	8.51	25.66
CUBN - ENSG00000107611	no	no	25.13	29.53
SF3B3 - ENSG00000189091	no	no	76.31	82.59
KIAA0556 - ENSG00000047578	no	no	68.36	81.4
WDR33 - ENSG00000136709	no	no	52.04	71.16
ADCY9 - ENSG00000162104	no	no	76.98	82.66
P2RX6 - ENSG00000099957	no	no	106.18	141.83
SATB1 - ENSG00000182568	no	no	49.28	62.63
LRFN2 - ENSG00000156564	no	no	52.52	53.96
RNMT - ENSG00000101654	no	no	89.33	97.35
FBXW7 - ENSG00000109670	yes	yes	37.23	54.45
FAM118A - ENSG00000100376	no	no	73.58	91.21
DNAJA3 - ENSG00000103423	no	no	88.02	126.08
ABCA4 - ENSG00000198691	no	no	47.79	46.35
CACNA1G - ENSG00000006283	no	no	40.86	49.89
KLHL1 - ENSG00000150361	no	no	67.82	74.53
MYO18B - ENSG00000133454	no	no	25.24	27.92
EVI5 - ENSG00000067208	no	no	50.6	64.68
SCAP - ENSG00000114650	no	no	33.69	61.64
PLXNA2 - ENSG00000076356	no	no	41.4	33.47
UNC13A - ENSG00000130477	no	no	36.07	0
RELN - ENSG00000189056	no	no	20.2	0
STAB2 - ENSG00000136011	no	no	24.59	0
TRPS1 - ENSG00000104447	no	no	8.55	0
WDR17 - ENSG00000150627	no	no	41.84	0
RIMS1 - ENSG00000079841	no	no	20.12	0
SUPT6H - ENSG00000109111	no	no	34.27	0
DBH - ENSG00000123454	no	no	8.76	0
ZNF462 - ENSG00000148143	no	no	10.42	0
KRAS - ENSG00000133703	yes	yes	22.78	0
POP1 - ENSG00000104356	no	no	37.16	0
JAG2 - ENSG00000184916	no	no	32.89	0
BIRC6 - ENSG00000115760	yes	no	23.99	0
GRM5 - ENSG00000168959	no	no	24.43	0
GHSR - ENSG00000121853	no	no	25.17	0
TANC1 - ENSG00000115183	no	no	19.78	0
PAPPA2 - ENSG00000116183	no	no	15.59	0
CDAN1 - ENSG00000140326	no	no	39.8	0

## Sheet: glioma
variable			model_96	model_73
length_pb			516064	389716
R2			0.92	0.91
Rsquared_1000optboot			0.89	0.89
Rsquared_externaltest			0.85	0.82
RSE			17	18
RMSE_1000optboot			20	20
RMSE_externaltest			224	229
variables_model			98	73
negative_variables			5	2
percent_training			84.29	80.25
percent_testing			83.52	80.52
hgnc_symbol	census	panel	model_96	model_73
Intercept			17.232	17.8
ANK1 - ENSG00000029534	yes	no	13.456	18.95
CNTNAP2 - ENSG00000174469	yes	no	26.202	26.47
COL1A2 - ENSG00000164692	no	no	20.273	20.49
CROCC - ENSG00000058453	no	no	34.37	31.57
EGFR - ENSG00000146648	yes	yes	6.514	7.32
EPHA10 - ENSG00000183317	no	no	31.097	31.55
FLG - ENSG00000143631	no	no	12.963	14.23
H3F3A - ENSG00000163041	yes	yes	-7.813	-8.26
KCNJ12 - ENSG00000184185	no	no	16.295	18.36
LRP2 - ENSG00000081479	no	no	7.176	10.54
LRRK1 - ENSG00000154237	no	no	14.831	19.12
NLRP3 - ENSG00000162711	no	no	25.14	24.52
NLRP7 - ENSG00000167634	no	no	36.733	42.74
PLEKHG4B - ENSG00000153404	no	no	10.744	15.6
PTPRT - ENSG00000196090	yes	no	20.95	23.86
RIMBP2 - ENSG00000060709	no	no	27.254	28.42
RYR1 - ENSG00000196218	no	no	13.216	14.11
SON - ENSG00000159140	no	no	24.848	29.06
TAS1R2 - ENSG00000179002	no	no	29.345	31.06
THSD7B - ENSG00000144229	no	no	22.622	25.45
TRIML1 - ENSG00000184108	no	no	31.217	35.49
ADGRF5 - ENSG00000069122	no	no	25.347	25.14
FLG2 - ENSG00000143520	no	no	8.37	12.31
BCLAF1 - ENSG00000029363	yes	no	22.993	25.95
CHD5 - ENSG00000116254	no	no	14.973	20.41
HELZ2 - ENSG00000130589	no	no	24.917	26.6
ADAMTS2 - ENSG00000087116	no	no	20.202	23.6
CD22 - ENSG00000012124	no	no	23.281	21.29
DUOX2 - ENSG00000140279	no	no	25.711	29.73
LAMA1 - ENSG00000101680	no	no	14.271	12.91
TCHH - ENSG00000159450	no	no	11.758	13.38
TP53 - ENSG00000141510	yes	yes	5.173	4.87
FLT4 - ENSG00000037280	yes	yes	23.445	29.52
MXRA5 - ENSG00000101825	no	no	15.955	18.63
RELN - ENSG00000189056	no	no	11.139	12.46
TMPRSS6 - ENSG00000187045	no	no	19.633	24.19
MSR1 - ENSG00000038945	no	no	21.049	27.17
CFAP47 - ENSG00000165164	no	no	11.48	14.54
HECW1 - ENSG00000002746	no	no	23.972	25.72
MUC17 - ENSG00000169876	no	no	9.238	10.16
PAPPA2 - ENSG00000116183	no	no	18.507	18.75
PTEN - ENSG00000171862	yes	yes	4.744	5.73
NOS1 - ENSG00000089250	no	no	17.437	17.93
CALCR - ENSG00000004948	no	no	21.046	22.7
NLRP4 - ENSG00000160505	no	no	12.321	15.19
ABCA7 - ENSG00000064687	no	no	17.097	22.12
PCDHA3 - ENSG00000255408	no	no	20.983	25.52
KEL - ENSG00000197993	no	yes	11.74	10.95
SPATA31E1 - ENSG00000177992	no	no	15.976	17.92
PPP1R3A - ENSG00000154415	no	no	21.974	22.39
ZAN - ENSG00000146839	no	no	11.442	15.14
ZNF831 - ENSG00000124203	no	no	17.795	18.45
ANKRD30A - ENSG00000148513	no	no	15.498	17.89
AFM - ENSG00000079557	no	no	18.027	18.2
VWF - ENSG00000110799	no	no	9.074	10.41
COL6A3 - ENSG00000163359	no	no	10.015	10.89
GRIN2B - ENSG00000273079	no	no	11.762	14.91
EPB41L3 - ENSG00000082397	no	no	17.681	16.63
PALM2-AKAP2 - ENSG00000157654	no	no	12.236	14.85
ATF7IP2 - ENSG00000166669	no	no	15.873	16.77
TENM3 - ENSG00000218336	no	no	10.342	10.86
BRAF - ENSG00000157764	yes	yes	-7.229	-8.17
PCLO - ENSG00000186472	no	no	5.821	6.19
ZNF618 - ENSG00000157657	no	no	15.442	14.4
FRAS1 - ENSG00000138759	no	no	8.98	9.05
ARHGAP5 - ENSG00000100852	yes	no	1.589	1.95
CALN1 - ENSG00000183166	no	no	9.127	12.53
KIF4B - ENSG00000226650	no	no	14.073	13.4
ARID1A - ENSG00000117713	yes	yes	11.183	11.5
POTEC - ENSG00000183206	no	no	8.102	8.95
TRPM2 - ENSG00000142185	no	no	8.638	9.9
RYR2 - ENSG00000198626	no	no	5.268	5.24
ADCY5 - ENSG00000173175	no	no	11.366	14.32
MUC4 - ENSG00000145113	yes	no	0.24	0
SETD2 - ENSG00000181555	yes	yes	10.853	0
PREX1 - ENSG00000124126	no	no	10.359	0
FBN3 - ENSG00000142449	no	no	7.766	0
PRDM9 - ENSG00000164256	no	no	7.734	0
PCDHA13 - ENSG00000239389	no	no	10.279	0
PTPRH - ENSG00000080031	no	no	14.66	0
HIST1H3B - ENSG00000274267	yes	no	-6.629	0
PKD1L2 - ENSG00000166473	no	no	8.77	0
GABRB3 - ENSG00000166206	no	no	9.805	0
CYP4F3 - ENSG00000186529	no	no	13.397	0
MYO3A - ENSG00000095777	no	no	6.452	0
CABIN1 - ENSG00000099991	no	no	12.789	0
SDK1 - ENSG00000146555	no	no	6.132	0
RNF17 - ENSG00000132972	no	no	7.586	0
EGF - ENSG00000138798	no	no	13.381	0
KMT2B - ENSG00000272333	no	no	7.831	0
RIMS2 - ENSG00000176406	no	no	3.114	0
COL27A1 - ENSG00000196739	no	no	-0.073	0
DRD5 - ENSG00000169676	no	no	-1.181	0
EPHA8 - ENSG00000070886	no	no	4.87	0
POM121L12 - ENSG00000221900	no	no	6.801	0
DMD - ENSG00000198947	no	no	4.893	0
ADAMTS18 - ENSG00000140873	no	no	12.197	0
LZTR1 - ENSG00000099949	yes	yes	13.208	0

## Sheet: head and neck tumor
variable			model_83	model_52
length_pb			557202	371892
R2			1	1
Rsquared_1000optboot			0.99	0.99
Rsquared_externaltest			0.73	0.69
RSE			25	28
RMSE_1000optboot			30	31
RMSE_externaltest			55	57
variables_model			89	58
negative_variables			1	0
percent_training			73.11	69.49
percent_testing			57.76	50.93
hgnc_symbol	census	panel	model_83	model_52
Intercept			21.88	23.14
AGAP3 - ENSG00000133612	no	no	52.67	64.72
ARHGAP35 - ENSG00000160007	no	no	58.68	66.58
ATG2A - ENSG00000110046	no	no	40.61	61.46
BDP1 - ENSG00000145734	no	no	25.02	44.72
BIRC6 - ENSG00000115760	yes	no	59.82	67.7
CILP2 - ENSG00000160161	no	no	82.95	82.92
CLCA4 - ENSG00000016602	no	no	62.88	68.29
CPLANE1 - ENSG00000197603	no	no	87.47	82.9
CSF2RB - ENSG00000100368	no	no	59.69	59.68
DDX11 - ENSG00000013573	no	no	20.14	19.79
DNAJC1 - ENSG00000136770	no	no	76.14	86.18
DSP - ENSG00000096696	no	no	26.42	31.87
GON4L - ENSG00000116580	no	no	31.61	36.8
HECTD1 - ENSG00000092148	no	no	39.09	42.78
HERC1 - ENSG00000103657	no	no	31.19	40.31
ILF3 - ENSG00000129351	no	no	72.32	86.94
KIAA1217 - ENSG00000120549	no	no	60.1	74.03
LMO7 - ENSG00000136153	no	no	77.29	100
LRP1B - ENSG00000168702	yes	yes	31.61	29.25
NBPF3 - ENSG00000142794	no	no	51.76	46.79
NOVA1 - ENSG00000139910	no	no	15.6	17.05
PCLO - ENSG00000186472	no	no	26.6	34.06
PDE4DIP - ENSG00000178104	yes	no	93.42	92.16
RBM47 - ENSG00000163694	no	no	38.62	32.46
RYR1 - ENSG00000196218	no	no	19.44	33.31
SCN8A - ENSG00000196876	no	no	67.18	79.14
SLC16A14 - ENSG00000163053	no	no	181.22	167.55
SMG1 - ENSG00000157106	no	no	19.99	27.74
ST18 - ENSG00000147488	no	no	49.71	50.27
TNC - ENSG00000041982	yes	no	57.1	68.18
TP53 - ENSG00000141510	yes	yes	10.29	11.67
URB2 - ENSG00000135763	no	no	41.51	55.11
VPS13A - ENSG00000197969	no	no	40.47	47.77
VPS13D - ENSG00000048707	no	no	43.15	48.98
ZFP64 - ENSG00000020256	no	no	45.62	67.06
ZNF208 - ENSG00000160321	no	no	10.81	15.55
CHD4 - ENSG00000111642	yes	yes	16.06	22.19
CNTROB - ENSG00000170037	no	no	27.28	44.07
AKNA - ENSG00000106948	no	no	38.25	31.61
DYNC1H1 - ENSG00000197102	no	no	23.06	35.43
MLH1 - ENSG00000076242	yes	yes	39.65	48.93
ZFHX4 - ENSG00000091656	no	no	18.82	18.29
DYSF - ENSG00000135636	no	no	33.96	26.9
ADGRG4 - ENSG00000156920	no	no	33.89	45.57
RYR2 - ENSG00000198626	no	no	12.56	20.96
PRAMEF2 - ENSG00000120952	no	no	13.21	14.82
SEC23B - ENSG00000101310	no	no	3.84	42.82
GNPTAB - ENSG00000111670	no	no	38.67	43.15
PCDHA3 - ENSG00000255408	no	no	20.76	36.94
CACNA1S - ENSG00000081248	no	no	25.38	31.75
ARHGEF40 - ENSG00000165801	no	no	23.35	43.74
RNF213 - ENSG00000173821	yes	no	6.16	20.58
SHPRH - ENSG00000146414	no	no	9.59	39.2
EP400 - ENSG00000183495	no	no	25.97	21.66
SCN4A - ENSG00000007314	no	no	17.61	21.05
MYOF - ENSG00000138119	no	no	39.59	36.66
BACH2 - ENSG00000112182	no	no	65.81	64.18
RASGRF2 - ENSG00000113319	no	no	53.44	38.87
VCAN - ENSG00000038427	no	no	21.94	0
UTP20 - ENSG00000120800	no	no	21.68	0
SPTBN2 - ENSG00000173898	no	no	19.19	0
CHD2 - ENSG00000173575	yes	yes	24.76	0
TBC1D8 - ENSG00000204634	no	no	43.46	0
ZBTB11 - ENSG00000066422	no	no	16.68	0
KMT2B - ENSG00000272333	no	no	9.58	0
HUWE1 - ENSG00000086758	no	no	14.67	0
ZNF844 - ENSG00000223547	no	no	14.23	0
NALCN - ENSG00000102452	no	no	20.46	0
LRPPRC - ENSG00000138095	no	no	16.34	0
ABLIM3 - ENSG00000173210	no	no	25.22	0
DNAH2 - ENSG00000183914	no	no	16.83	0
PRRC2A - ENSG00000204469	no	no	6.94	0
FANCI - ENSG00000140525	no	no	20.91	0
TNRC6A - ENSG00000090905	no	no	26.12	0
TUT4 - ENSG00000134744	no	no	33.49	0
ARID2 - ENSG00000189079	yes	yes	10.2	0
RIPK4 - ENSG00000183421	no	no	8.75	0
CEP192 - ENSG00000101639	no	no	0.85	0
NAV2 - ENSG00000166833	no	no	17.46	0
XPO6 - ENSG00000169180	no	no	-9.65	0
GEMIN5 - ENSG00000082516	no	no	25	0
POLE - ENSG00000177084	yes	yes	28.01	0
ARMH4 - ENSG00000139971	no	no	14.08	0
CEP290 - ENSG00000198707	no	no	24.25	0
SPTBN1 - ENSG00000115306	no	no	4.74	0
MAP3K9 - ENSG00000006432	no	no	18.9	0
ZNF91 - ENSG00000167232	no	no	7.91	0
ITPR3 - ENSG00000096433	no	no	9.87	0
TRIOBP - ENSG00000100106	no	no	11.41	0

## Sheet: liver carcinoma
variable			model_217	model_162	model_127	model_95	model_61	model_34
length_pb			1476309	1176000	975241	791364	593678	387861
R2			1	1	1	1	0.99	0.99
Rsquared_1000optboot			1	1	1	0.99	0.99	0.99
Rsquared_externaltest			0.89	0.88	0.86	0.83	0.82	0.81
RSE			19	21	25	30	39	50
RMSE_1000optboot			22	24	27	32	41	53
RMSE_externaltest			58	59	63	69	72	75
variables_model			231	176	140	108	74	47
negative_variables			1	0	0	0	0	0
percent_training			87.29	84.56	82.66	80.03	74.91	64.93
percent_testing			95.09	93.09	90.91	88.36	79.82	68.73
hgnc_symbol	census	panel	model_217	model_162	model_127	model_95	model_61	model_34
Intercept			13.91	14.16	14.74	16.15	18.44	23.07
ABCA4 - ENSG00000198691	no	no	25.82	34.69	40.61	49.77	61.87	78.84
CACNA1E - ENSG00000198216	no	no	16.14	15.39	17.32	12.76	15.99	16.21
CDC27 - ENSG00000004897	no	no	17.57	18.96	20.88	20.78	20.6	20.9
DNAH2 - ENSG00000183914	no	no	20.04	18.23	22.34	26.26	38.6	53.52
DYSF - ENSG00000135636	no	no	26.37	31.09	50.41	60.23	83.4	119.45
FLG - ENSG00000143631	no	no	13.57	14.36	14.82	14.7	16.01	14.51
HECW1 - ENSG00000002746	no	no	19.23	22.14	26.1	37.6	36.94	58.35
HMCN1 - ENSG00000143341	no	no	11.69	12.69	16.38	21.6	21.49	38.57
HUWE1 - ENSG00000086758	no	no	21.51	26.45	33.07	38.39	50.39	70.78
KIAA1549L - ENSG00000110427	no	no	34.45	37.43	42.5	54.06	78.56	105.17
LAMA1 - ENSG00000101680	no	no	9.89	7.66	7.06	9.4	13.01	28.63
LRP1B - ENSG00000168702	yes	yes	11.18	11.2	11.87	13.74	16.28	21.76
MUC5B - ENSG00000117983	no	no	19.71	22.64	26.11	28.99	38.31	61.26
MYH1 - ENSG00000109061	no	no	13.45	11.52	14.78	24.72	40.8	70.24
MYH15 - ENSG00000144821	no	no	27.7	34.63	34.36	31.08	48.79	57.24
MYH4 - ENSG00000264424	no	no	35.26	42.24	45.07	52.09	58.53	66.56
MYO18B - ENSG00000133454	no	no	17.81	15.88	18.04	17.75	18.81	44.09
NBEA - ENSG00000172915	yes	no	17.2	17.38	21.88	20.46	19.32	26.83
NOTCH1 - ENSG00000148400	yes	yes	25.98	28.28	29.19	44.36	64.17	81.43
OTOG - ENSG00000188162	no	no	26.82	37.29	33.03	47.23	68.98	92.56
PKD1L1 - ENSG00000158683	no	no	24.15	31.31	39.41	49.57	65.56	76.02
RYR3 - ENSG00000198838	no	no	21.18	20.35	18.7	20.91	30.16	43.3
SDK2 - ENSG00000069188	no	no	14.38	17.16	20.15	28.89	48.29	67.64
SVEP1 - ENSG00000165124	no	no	15.57	19.29	24.26	26.57	46.95	60.61
TNS1 - ENSG00000079308	no	no	23.79	32.75	36	48.52	49.4	92.26
TRIOBP - ENSG00000100106	no	no	19.78	19.82	20.08	23	29.7	48.09
UVSSA - ENSG00000163945	no	no	29.39	30.91	37.75	43.23	51.59	65.11
FASN - ENSG00000169710	no	no	18.91	17.76	20.37	22.74	31.46	34.82
HELZ - ENSG00000198265	no	no	23.48	22.63	20.32	27.26	43.66	53.72
LAMA2 - ENSG00000196569	no	no	13.85	18.99	18.79	21.03	25.93	38.52
DSP - ENSG00000096696	no	no	15.21	20.3	32	41.68	50.4	61.65
INSR - ENSG00000171105	no	no	44.32	49.07	57.81	70.02	76.78	97.39
DNAH1 - ENSG00000114841	no	no	19.9	24.09	28.42	29.75	33.6	47.26
NAV3 - ENSG00000067798	no	no	19.16	26.73	31.38	38.35	43.91	54.45
ZAN - ENSG00000146839	no	no	31.7	32.65	33.32	38.19	46.58	39.55
CELSR1 - ENSG00000075275	no	no	17.41	16.08	21	22.7	35.94	53.56
ABCC8 - ENSG00000006071	no	no	21.75	27.66	36.82	43.21	47.06	73.61
COL4A5 - ENSG00000188153	no	no	26.23	24.55	28.2	29.16	33.33	52.53
TSC2 - ENSG00000103197	yes	yes	13.34	14.83	20.72	19.94	25.89	29.7
UBR5 - ENSG00000104517	yes	no	12.3	16.46	31.66	37.34	40.34	58.85
UTRN - ENSG00000152818	no	no	16.9	19.48	17.32	27.39	48.82	60.78
PCDH7 - ENSG00000169851	no	no	19.6	22.54	20.78	22.51	27.19	34.37
SPEG - ENSG00000072195	no	no	28.89	30.29	34.36	34.65	34.71	44.67
LRRK2 - ENSG00000188906	no	no	11.93	13	20.61	25.75	37.63	46.67
MAGI2 - ENSG00000187391	no	yes	29.58	35.51	42.4	39.53	54.51	66.03
PKHD1L1 - ENSG00000205038	no	no	11.03	12.78	12.36	17.67	23.84	27.57
CPS1 - ENSG00000021826	no	no	11.09	18.39	22.36	33.63	37.83	50.04
ACACB - ENSG00000076555	no	no	16.85	14.61	22.23	26.46	38.47	0
DNAH17 - ENSG00000187775	no	no	16.42	16.64	17.55	21.05	26.4	0
ATP10A - ENSG00000206190	no	no	17.27	19.06	26.16	23.29	35.53	0
ARHGEF28 - ENSG00000214944	no	no	19.53	20.99	25.19	40.69	54.17	0
RNF213 - ENSG00000173821	yes	no	20.35	20.73	24.77	26.1	29.89	0
SCN7A - ENSG00000136546	no	no	9.9	12.31	9.42	12.64	25.7	0
VPS13D - ENSG00000048707	no	no	20.77	26.97	26.85	29.38	37.53	0
NALCN - ENSG00000102452	no	no	9.06	4.91	11.56	19.65	30.06	0
MYO7B - ENSG00000169994	no	no	24.93	23.9	24.39	27.92	43.66	0
TRANK1 - ENSG00000168016	no	no	14.61	18.14	22.59	20.82	35.43	0
KALRN - ENSG00000160145	no	no	9.19	13.36	16.73	17.71	24.53	0
NAALAD2 - ENSG00000077616	no	no	43.57	48.03	47.9	58.09	67.17	0
MYO18A - ENSG00000196535	no	no	18.8	27.1	27.66	37.45	62.82	0
PCNX1 - ENSG00000100731	no	no	28.65	27.83	37.41	48.8	48.58	0
LAMA4 - ENSG00000112769	no	no	30.57	37.09	38.65	54.22	60.19	0
TCHH - ENSG00000159450	no	no	9.54	10.63	11.18	9.94	12.56	0
FBN2 - ENSG00000138829	no	no	2.25	3.65	6.32	6.66	15.52	0
POLRMT - ENSG00000099821	no	no	32.11	39.64	34.95	53.57	68.81	0
CSMD2 - ENSG00000121904	no	no	10.66	13.5	15.08	21.4	29.94	0
SPEN - ENSG00000065526	yes	yes	9.78	8.55	8.27	22.08	36.37	0
DSCAML1 - ENSG00000177103	no	no	24.32	27.56	35.79	38.31	28.86	0
ZNF407 - ENSG00000215421	no	no	32.88	35.09	32.17	39.27	42.21	0
TOP2B - ENSG00000077097	no	no	15.04	20	26.33	33.67	49.63	0
FRAS1 - ENSG00000138759	no	no	13.5	13.34	19.14	17.94	14.06	0
PDE1C - ENSG00000154678	no	no	11.21	16.75	17.19	25.73	35.07	0
EPHA8 - ENSG00000070886	no	no	42.36	47.9	45.14	53.69	59.9	0
DNAH11 - ENSG00000105877	no	no	26	32.02	28.13	31.19	26.54	0
CACNA1I - ENSG00000100346	no	no	6.71	8.57	10.04	19.4	0	0
LTBP1 - ENSG00000049323	no	no	25.02	29.39	31.68	40.81	0	0
RBMXL3 - ENSG00000175718	no	no	10.67	12.58	13.06	17.83	0	0
DAB2IP - ENSG00000136848	no	no	36.91	39.12	43.02	53.13	0	0
SIPA1L3 - ENSG00000105738	no	no	12.73	19.16	29.14	33.57	0	0
AEBP1 - ENSG00000106624	no	no	20.89	28.14	46.62	46.91	0	0
VWDE - ENSG00000146530	no	no	19.06	21.31	17.6	22.9	0	0
NRXN2 - ENSG00000110076	no	no	15.26	19.67	21.32	22.12	0	0
ANK2 - ENSG00000145362	no	no	15.82	17.38	20.97	31.87	0	0
ADAMTSL1 - ENSG00000178031	no	no	14.52	21.59	23.59	21.8	0	0
ITPR2 - ENSG00000123104	no	no	20.9	28.69	28.09	33.58	0	0
FAM208A - ENSG00000163946	no	no	18.06	22.8	27.48	28.76	0	0
MELTF - ENSG00000163975	no	no	29.92	34.29	38.91	35.99	0	0
ABCA7 - ENSG00000064687	no	no	24.09	30.91	39.96	47.87	0	0
ARAP1 - ENSG00000186635	no	no	23.38	25.16	23.82	37.75	0	0
CACNA1B - ENSG00000148408	no	no	16.99	20.74	23.31	22.83	0	0
AGBL1 - ENSG00000273540	no	no	7.44	7.24	11.59	18.13	0	0
ST5 - ENSG00000166444	no	no	57.01	65.64	70.82	62.77	0	0
PLCB4 - ENSG00000101333	no	no	22.09	22.62	19.08	29.72	0	0
ARFGEF1 - ENSG00000066777	no	no	28.16	30.5	28.99	34.2	0	0
AHNAK - ENSG00000124942	no	no	6.94	8.01	10.79	10.38	0	0
PCNX3 - ENSG00000197136	no	no	34.37	42.87	50.12	44.91	0	0
TRPM7 - ENSG00000092439	no	no	14.43	10.16	21.72	37.31	0	0
MEGF10 - ENSG00000145794	no	no	23.76	25.01	27.97	38.67	0	0
C2orf16 - ENSG00000221843	no	no	18.09	26.47	30.7	36.26	0	0
LOXHD1 - ENSG00000167210	no	no	21.99	22.18	24.68	22.13	0	0
ROBO1 - ENSG00000169855	no	no	23.34	25.41	30.25	27.64	0	0
CNOT1 - ENSG00000125107	no	no	13.19	13.57	15.61	18.38	0	0
AREL1 - ENSG00000119682	no	no	27.33	31.42	41.77	46.96	0	0
MPDZ - ENSG00000107186	no	no	27.25	27.36	30.49	25.85	0	0
SMARCA2 - ENSG00000080503	no	no	19.68	24.63	31.52	21.31	0	0
KIF4B - ENSG00000226650	no	no	24.81	30.02	31.08	28.95	0	0
AKNA - ENSG00000106948	no	no	34.92	44.36	44.23	40.57	0	0
DNAH5 - ENSG00000039139	no	no	8.46	9.37	9.56	10.87	0	0
FNDC1 - ENSG00000164694	no	no	18	20.5	22.49	0	0	0
SYCP2 - ENSG00000196074	no	no	12	16.88	18.14	0	0	0
CFAP43 - ENSG00000197748	no	no	24.25	30.27	30.8	0	0	0
NOTCH3 - ENSG00000074181	no	yes	11.72	18.69	22.33	0	0	0
WDFY3 - ENSG00000163625	no	no	13.4	14.12	18.07	0	0	0
EHBP1 - ENSG00000115504	no	no	11	18.14	23.04	0	0	0
ACIN1 - ENSG00000100813	no	no	30.88	28.39	41.95	0	0	0
MYO7A - ENSG00000137474	no	no	10.15	18.73	24.74	0	0	0
A2M - ENSG00000175899	no	no	10.78	16.66	32.29	0	0	0
LRBA - ENSG00000198589	no	no	14.9	18.81	23.13	0	0	0
PRR12 - ENSG00000126464	no	no	18.96	19.19	26.66	0	0	0
DOCK10 - ENSG00000135905	no	no	14.58	19.61	21.6	0	0	0
PRDM2 - ENSG00000116731	yes	no	15.24	20.41	23.6	0	0	0
FPGT-TNNI3K - ENSG00000259030	no	no	19.25	23.23	27.66	0	0	0
SORL1 - ENSG00000137642	no	no	19.51	18.55	19.6	0	0	0
ICE2 - ENSG00000128915	no	no	28.73	39.39	36.59	0	0	0
KIF16B - ENSG00000089177	no	no	23.79	26.51	29.15	0	0	0
CIT - ENSG00000122966	no	no	19.32	20.99	21.33	0	0	0
ITGB4 - ENSG00000132470	no	no	33.64	40.66	33.61	0	0	0
GARNL3 - ENSG00000136895	no	no	27.42	24.09	30.68	0	0	0
NID1 - ENSG00000116962	no	no	20.8	28.08	24.95	0	0	0
SETX - ENSG00000107290	no	no	7.99	9.21	21.3	0	0	0
CLASP2 - ENSG00000163539	no	no	28.24	37.02	41.1	0	0	0
PLXNA1 - ENSG00000114554	no	no	19.45	25.47	24.23	0	0	0
TULP4 - ENSG00000130338	no	no	33.93	34.07	32.8	0	0	0
DYNC2H1 - ENSG00000187240	no	no	13.39	14.94	17.6	0	0	0
PTGS2 - ENSG00000073756	no	no	11.5	19.29	29.45	0	0	0
PCDHB16 - ENSG00000272674	no	no	17.01	23.52	26.12	0	0	0
EP400 - ENSG00000183495	no	no	18	14.32	14.53	0	0	0
AAK1 - ENSG00000115977	no	no	12.93	21.59	23.36	0	0	0
NOTCH2 - ENSG00000134250	yes	yes	20.79	19.57	18.35	0	0	0
SHANK1 - ENSG00000161681	no	no	13.36	13.92	12.07	0	0	0
SMG1 - ENSG00000157106	no	no	17.52	12.91	0	0	0	0
COL17A1 - ENSG00000065618	no	no	17.32	27.01	0	0	0	0
TDRD9 - ENSG00000156414	no	no	18.39	19.29	0	0	0	0
HKDC1 - ENSG00000156510	no	no	26.38	24.17	0	0	0	0
MYCBP2 - ENSG00000005810	no	no	10.29	14.62	0	0	0	0
FUS - ENSG00000089280	yes	no	21.86	31.83	0	0	0	0
CHD1 - ENSG00000153922	no	no	12.15	18.81	0	0	0	0
KIF13B - ENSG00000197892	no	no	14.09	29.72	0	0	0	0
COL28A1 - ENSG00000215018	no	no	24.26	27.89	0	0	0	0
GPSM1 - ENSG00000160360	no	no	18.89	24.3	0	0	0	0
CRAMP1 - ENSG00000007545	no	no	11.94	20.11	0	0	0	0
IFT122 - ENSG00000163913	no	no	19.33	27.77	0	0	0	0
CUBN - ENSG00000107611	no	no	6.08	7.5	0	0	0	0
MYO3A - ENSG00000095777	no	no	17.57	15.53	0	0	0	0
CCDC88B - ENSG00000168071	no	no	13.33	19.31	0	0	0	0
SPTB - ENSG00000070182	no	no	12.76	20.83	0	0	0	0
GLG1 - ENSG00000090863	no	no	18.55	22.68	0	0	0	0
NOS3 - ENSG00000164867	no	no	22.55	27.5	0	0	0	0
ATRN - ENSG00000088812	no	no	22.67	28.97	0	0	0	0
SRCAP - ENSG00000080603	no	no	11.58	12.46	0	0	0	0
ITGAE - ENSG00000083457	no	no	32.69	28.8	0	0	0	0
AQR - ENSG00000021776	no	no	20.61	23.94	0	0	0	0
DIP2B - ENSG00000066084	no	no	20.3	20.28	0	0	0	0
CTNND2 - ENSG00000169862	yes	no	12.78	15.23	0	0	0	0
SHROOM3 - ENSG00000138771	no	no	28.89	24.97	0	0	0	0
HECTD1 - ENSG00000092148	no	no	12.52	15.83	0	0	0	0
DYNC1H1 - ENSG00000197102	no	no	9.41	9.35	0	0	0	0
POLE - ENSG00000177084	yes	yes	18.95	17.71	0	0	0	0
PEG3 - ENSG00000198300	no	no	12.35	11.53	0	0	0	0
WDR87 - ENSG00000171804	no	no	7.93	10.04	0	0	0	0
ANO4 - ENSG00000151572	no	no	11.22	13.47	0	0	0	0
FIG4 - ENSG00000112367	no	no	28.45	24.64	0	0	0	0
LY75 - ENSG00000054219	no	no	16.78	14.91	0	0	0	0
PRR14L - ENSG00000183530	no	no	17.36	24.98	0	0	0	0
DIP2A - ENSG00000160305	no	no	15.07	15.16	0	0	0	0
ADAM12 - ENSG00000148848	no	no	13.94	15.57	0	0	0	0
TLN1 - ENSG00000137076	no	no	16.26	0	0	0	0	0
CLTC - ENSG00000141367	yes	no	17.46	0	0	0	0	0
DNHD1 - ENSG00000179532	no	no	11.56	0	0	0	0	0
PCDHGA8 - ENSG00000253767	no	no	13.13	0	0	0	0	0
MTRR - ENSG00000124275	no	no	17.19	0	0	0	0	0
HELZ2 - ENSG00000130589	no	no	13.97	0	0	0	0	0
BIRC6 - ENSG00000115760	yes	no	11.2	0	0	0	0	0
LGR6 - ENSG00000133067	no	no	13.31	0	0	0	0	0
TTC37 - ENSG00000198677	no	no	11.37	0	0	0	0	0
USP15 - ENSG00000135655	no	no	19.74	0	0	0	0	0
SHOX2 - ENSG00000168779	no	no	18.71	0	0	0	0	0
PCDHA6 - ENSG00000081842	no	no	14.34	0	0	0	0	0
MGAT5B - ENSG00000167889	no	no	14.14	0	0	0	0	0
PCDH15 - ENSG00000150275	no	no	9.88	0	0	0	0	0
BCR - ENSG00000186716	yes	no	15.66	0	0	0	0	0
DENND3 - ENSG00000105339	no	no	12.76	0	0	0	0	0
CLSTN2 - ENSG00000158258	no	no	15.69	0	0	0	0	0
ITPR3 - ENSG00000096433	no	no	6.93	0	0	0	0	0
TRRAP - ENSG00000196367	yes	no	8.63	0	0	0	0	0
CDC42BPA - ENSG00000143776	no	no	13.47	0	0	0	0	0
FLNB - ENSG00000136068	no	no	6.35	0	0	0	0	0
ATR - ENSG00000175054	yes	yes	9.96	0	0	0	0	0
TBCD - ENSG00000141556	no	no	15.66	0	0	0	0	0
CROCC - ENSG00000058453	no	no	19.13	0	0	0	0	0
TRAK1 - ENSG00000182606	no	no	14.36	0	0	0	0	0
NCAN - ENSG00000130287	no	no	18.94	0	0	0	0	0
C1orf127 - ENSG00000175262	no	no	19.12	0	0	0	0	0
SCAF11 - ENSG00000139218	no	no	17.82	0	0	0	0	0
ROBO4 - ENSG00000154133	no	no	20.96	0	0	0	0	0
CEP128 - ENSG00000100629	no	no	14.91	0	0	0	0	0
ZFHX3 - ENSG00000140836	yes	no	6.6	0	0	0	0	0
KIF19 - ENSG00000196169	no	no	12.06	0	0	0	0	0
IQGAP1 - ENSG00000140575	no	no	15.24	0	0	0	0	0
DISP3 - ENSG00000204624	no	no	10.83	0	0	0	0	0
PLXNB1 - ENSG00000164050	no	no	8.46	0	0	0	0	0
BRCA2 - ENSG00000139618	yes	yes	7.59	0	0	0	0	0
ADGRF5 - ENSG00000069122	no	no	12.52	0	0	0	0	0
GUCY2C - ENSG00000070019	no	no	13.73	0	0	0	0	0
LAMB1 - ENSG00000091136	no	no	-2.27	0	0	0	0	0
LRP1 - ENSG00000123384	no	no	6.54	0	0	0	0	0
CNGB1 - ENSG00000070729	no	no	13.24	0	0	0	0	0
SOS2 - ENSG00000100485	no	no	11.16	0	0	0	0	0
PIEZO1 - ENSG00000103335	no	no	14.22	0	0	0	0	0
RAPH1 - ENSG00000173166	no	no	11.98	0	0	0	0	0
OSBPL5 - ENSG00000021762	no	no	11.63	0	0	0	0	0
GALNT17 - ENSG00000185274	no	no	6.38	0	0	0	0	0
SPTBN2 - ENSG00000173898	no	no	9	0	0	0	0	0
SPTBN4 - ENSG00000160460	no	no	6.81	0	0	0	0	0
ATP8B3 - ENSG00000130270	no	no	10.03	0	0	0	0	0
TYR - ENSG00000077498	no	no	9.82	0	0	0	0	0
TNS3 - ENSG00000136205	no	no	0.57	0	0	0	0	0
ANK3 - ENSG00000151150	no	no	5.78	0	0	0	0	0
- ENSG00000213204	no	no	22.32	0	0	0	0	0
PRG4 - ENSG00000116690	no	no	3.46	0	0	0	0	0
DCC - ENSG00000187323	yes	no	6.68	0	0	0	0	0

[truncated: 7 more sheets: melanoma, non-melanoma skin tumor, non-small cell lung carcinoma, ovarian serous carcinoma, pancreatic tumor, prostate carcinoma, urinary tract other]
