# Supplementary material for: Panels and models for accurate prediction of tumor mutation burden in tumor samples
Source: NPJ Precis Oncol. 2021 Apr 13;5:31. doi: 10.1038/s41698-021-00169-0 (PMC8044185; doi:10.1038/s41698-021-00169-0)
Supplement: Supplementary file 4 — Supplementary Data 3 [file 41698_2021_169_MOESM4_ESM.xlsx]

## Sheet: Filtering Dataset
	Conserved and deleted samples in datasets by cancer type. Final datasets are indicated in bold
	Dataset	Filter	samples	Genomic coordinates (different mutations) unique chromosome start+end	All mutations (combination between samples and genomic coordinates)	cancer types	genes ensembl	exons ensembl
	COSMIC v84, training dataset	COSMIC v84 WGS/WES sequences	25533	2897375	3870286
		Delete mutations with empty genomic coordinates	25499	2897374	3868957
		Conserve somatic mutations	25343	2397875	3286789
		Delete cancer types with inconsistencies or with less than 10 samples	24759	2388197	3271229	42
		Match genomic coordinate to gene, transcript and exon nomenclature of ENSEMBL, and the uniprot name.Conserve only samples with mutations in exonic part.	24726	2287332	3137083	42	19193	278929
		Minimum number of transcript and exons (canonic transcripts and some few others transcripts)	24726	2287332	3137083	42	19193	196620
	External dataset: Cosmic new samples v90.	COSMIC v90 WES/WGS sequenced	28586	9748850	11782195
		Delete samples from COSMIC v84	3524	986306	1113293
		Detete mutations with empty genomic coordinates	3524	986305	1113284
		Conserve somatic mutations	3521	934056	1053282
		Delete cancer types with inconsistencies	3396	790396	868850	32
		Match genomic coordinate to gene, transcript and exon nomenclature of ENSEMBL. Conserve only samples with mutation in exonic part.	3144	276093	298909	31	18435	165298
	External dataset from literature	Dataset from 135 papers	4805	1046968	1481368	35
		Convert genomic coordinate to Grch38 notation. Delete the unmapped coordinates	4805	1045496	1480053	35
		Delete paper with data in Cosmic v90 (2 articles in common)	4786	1044109	1478434	34
		Match genomic coordinate to gene, transcript and exon nomenclature of ENSEMBL. Conserve only samples with mutation in exonic part.	4773	714668	995853	34	19761	237429
	Cosmic new samples v90 and external data from papers for external validation	All data in genome Grch38 and delete the unmapped coordinates	8182	1812188	2347284	40
		Match genomic coordinate to gene, transcript and exon nomenclature of ENSEMBL. Conserve only samples with mutation in exonic part.	7917	969427	1294762	40	19848	259081
