# Supplementary material for: Panels and models for accurate prediction of tumor mutation burden in tumor samples
Source: NPJ Precis Oncol. 2021 Apr 13;5:31. doi: 10.1038/s41698-021-00169-0 (PMC8044185; doi:10.1038/s41698-021-00169-0)
Supplement: Supplementary file 5 — Supplementary Data 4 [file 41698_2021_169_MOESM5_ESM.xlsx]

## Sheet: Sheet1
External samples per cancer type
cancer_type	samples	immunotherapy	pubmed	DOI	genome_original_data
adrenal gland tumor	21		25625332	10.1038/ncomms7044	grch37
adrenal gland tumor	18		26650627	10.1002/ijc.29957	grch37
adrenal gland tumor	11		28369925	10.1002/path.4900	grch37
biliary tract carcinoma	125		cosmic_new_v90		grch38
breast carcinoma	185		29713003	10.1038/s41467-018-04129-4	grch37
breast carcinoma	70		27334989	10.1186/s13058-016-0727-z	grch37
breast carcinoma	66		29109393	10.1038/s41467-017-00965-y	grch37
breast carcinoma	64		28429735	10.1038/ncomms14944	grch37
breast carcinoma	64		cosmic_new_v90		grch38
breast carcinoma	59		27827358	10.1038/ncomms13294	grch37
breast carcinoma	48		28453704	10.1093/annonc/mdx048	grch37
breast carcinoma	22		27923043	10.1371/journal.pmed.1002136	grch37
breast carcinoma	16		25831047	10.18632/oncotarget.3162	grch37
breast carcinoma	13		28474673	10.1038/ncomms15081	grch37
breast carcinoma	12		26095796	10.1002/path.4573	grch37
cervical carcinoma	125		30567904	10.1136/jmedgenet-2018-105745	grch37 (except 23 samples in grch38)
cervical carcinoma	8		25738363	10.18632/oncotarget.2981	grch37
chondro and osteosarcoma	86		30389703	10.1158/0008-5472.CAN-18-1086	grch37
chondro and osteosarcoma	6		26787232	10.1093/annonc/mdw009	grch37
chondro and osteosarcoma	6		27499898	10.1002/cjp2.13	grch37
chondro and osteosarcoma	6		27685995	10.1371/journal.pone.0163859	*no grch38, can be grch37
chondro and osteosarcoma	3		30262806	10.1038/s41467-018-06485-7	grch37
clear cell renal carcinoma	322		cosmic_new_v90		grch38
clear cell renal carcinoma	35	yes	29301960	10.1126/science.aan5951	grch37
clear cell renal carcinoma	10		27555084	10.1158/1055-9965.EPI-16-0219	grch37
clear cell renal carcinoma	10		30256787	10.1371/journal.pgen.1007679	*no grch38, can be grch37
clear cell renal carcinoma	9		29088767	10.18632/oncotarget.18200	grch37
colorectal carcinoma	123		30038269	10.1038/s41467-018-05226-0	grch37
colorectal carcinoma	111		cosmic_new_v90		grch38
colorectal carcinoma	98		29937994	10.18632/oncotarget.25287	grch37
colorectal carcinoma	44		29924794	10.1371/journal.pgen.1007376	grch37
colorectal carcinoma	35		25979483	10.1158/1078-0432.CCR-14-2413	grch37
colorectal carcinoma	34		29950348	10.1158/1078-0432.CCR-17-3713	grch37
colorectal carcinoma	31		29991641	10.1136/gutjnl-2018-316191	grch37
colorectal carcinoma	29		25583493	10.1073/pnas.1417064112	grch37
colorectal carcinoma	23		28911083	10.1093/annonc/mdx278	grch37 (NCBI dbSNP Build 138)
colorectal carcinoma	8		29555573	10.1016/j.humpath.2018.03.008	grch37
colorectal carcinoma	7		30499617	10.1002/mc.22947	grch37
colorectal carcinoma	2		29169336	10.1186/s12885-017-3777-4	grch37
endometrial carcinoma	34		cosmic_new_v90		grch38
endometrial carcinoma	32		24969084	10.1093/hmg/ddu330	grch37
endometrial carcinoma	7		26832770	10.1093/jnci/djv427	grch37
esophageal adenocarcinoma	34		26192918	10.1038/ng.3343	grch37
esophageal adenocarcinoma	22		25351503	10.1038/ncomms6224	grch37
esophageal adenocarcinoma	4		cosmic_new_v90		grch38
esophageal other tumor	104		cosmic_new_v90		grch38
esophageal squamous carcinoma	92		cosmic_new_v90		grch38
esophageal squamous carcinoma	67		27058444	10.1016/j.ajhg.2016.02.021	grch37
esophageal squamous carcinoma	62		28900112	10.1038/s41467-017-00650-0	grch37
esophageal squamous carcinoma	41		28608921	10.1002/path.4925	grch37
esophageal squamous carcinoma	9		30012096	10.1186/s12864-018-4906-4	grch37
gastic carcinoma	96		30344100	10.1016/j.stem.2018.09.016	grch37
gastic carcinoma	78		25583476	10.1073/pnas.1422640112	*no grch38, can be grch37
gastic carcinoma	15		27175599	10.18632/oncotarget.9250	grch37
gastic carcinoma	13		27891760	10.1002/cam4.959	grch37
gastic carcinoma	10		30567531	10.1186/s12885-018-5097-8	grch37
gastic carcinoma	6		28716121	10.1186/s12920-017-0285-y	grch37
gastic carcinoma	5		24786892	10.1053/j.gastro.2014.04.036	grch37
gastic carcinoma	4		24376576	10.1371/journal.pone.0082770	*no grch38, can be grch37
gastic carcinoma	2		28683819	10.1186/s12864-017-3895-z	grch37
germ cell tumor	59		27905446	10.1038/nature20596	grch37
germ cell tumor	4		28542371	10.1371/journal.pone.017816	grch37
germ cell tumor	4		30739914	10.1038/s41416-019-0381-1	hg18
germ cell tumor	2		28203693	10.1093/annonc/mdw686	grch37
glioma	82		26618343	10.1038/ng.3457	grch37
glioma	49		cosmic_new_v90		grch38
glioma	31		29084603	10.1186/s40478-017-0479-8	grch37
glioma	28		28408749	10.1038/emm.2017.9	grch37
glioma	24		29872714	10.1038/s41698-017-0035-9	grch37
glioma	18		27932423	10.1093/neuonc/now269	grch37
glioma	13		28388591	10.18632/oncotarget.16773	hg18
glioma	9		30262806	10.1038/s41467-018-06485-7	grch37
glioma	5		29602769	10.1101/mcs.a002246	grch37
glioma	5		29644394	10.1007/s00401-018-1845-8	grch37
glioma	3		26524630	10.18632/oncotarget.6189	grch37
head and neck tumor	62		27647909	10.1073/pnas.1607606113	grch37
head and neck tumor	48		cosmic_new_v90		grch38
head and neck tumor	20		28939077	10.1016/j.oraloncology.2017.08.003	grch37
head and neck tumor	15		30134176	10.1016/j.celrep.2018.07.058	grch38
head and neck tumor	10		28256603	10.1038/srep42980	grch37
head and neck tumor	6		29884406	10.1016/j.oraloncology.2018.04.007	grch37
liver carcinoma	233		cosmic_new_v90		grch38
liver carcinoma	55		27639803	10.1053/j.gastro.2016.09.008	grch37
liver carcinoma	52		28302680	10.1158/0008-5472.CAN-16-2822	grch37
liver carcinoma	49		28363643	10.1053/j.gastro.2017.03.024	grch37
liver carcinoma	47		30183077	10.1002/ijc.31844	grch37
liver carcinoma	43		26752112	10.1053/j.gastro.2015.12.033	grch37
liver carcinoma	37		28323123	10.1016/j.jhep.2017.03.005	grch37
liver carcinoma	15		24185513	10.1038/ng.2806	grch37
liver carcinoma	10		27009864	10.18632/oncotarget.8183	grch37
liver carcinoma	5		29333154	10.1155/2017/2029315	grch37
liver carcinoma	4		27267998	10.1093/carcin/bgw066	grch37
lymphoid leukaemia	586		cosmic_new_v90		grch38
lymphoid leukaemia	5		30262806	10.1038/s41467-018-06485-7	grch37
medulloblastoma	85		26760213	10.1038/nature16478	grch37
medulloblastoma	25		29644394	10.1007/s00401-018-1845-8	grch37
medulloblastoma	8		26169613	10.1200/JCO.2014.60.1591	grch37
medulloblastoma	1		cosmic_new_v90		grch38
melanoma	110	yes	26359337	10.1126/science.aad0095	grch37
melanoma	64	yes	25409260	10.1056/NEJMoa1406498	grch37
melanoma	53		29991680	10.1038/s41467-018-05063-1	grch37
melanoma	25		30178487	10.1002/ijc.31791	grch37
melanoma	16		cosmic_new_v90		grch38
meningioma	35		30202034	10.1038/s41598-018-31659-0	grch37
meningioma	4		25981829	10.1016/j.cancergen.2015.03.012	grch37
meningioma	2		29423538	10.1007/s11060-018-2772-1	grch37
mesothelioma	18		28344893	10.1080/2162402X.2016.1278330	grch37
mesothelioma	3		cosmic_new_v90		grch38
myeloid leukaemia	318		cosmic_new_v90		grch38
myeloid leukaemia	48		25961940	10.1038/ng.3301	grch37
neuroblastoma	161		cosmic_new_v90		grch38
neuroblastoma	64		28915622	10.18632/oncotarget.18079	grch37
neuroblastoma	59		29191970	10.1158/1078-0432.CCR-17-1586	*no grch38, can be grch37
neuroblastoma	16		26121086	10.1038/ng.3349	*no grch38, can be grch37
neuroblastoma	11		30575736	10.1038/s41467-018-07578-z	hg18
non-melanoma skin tumor	32		29760388	10.1038/s41467-018-04008-y	grch37
non-melanoma skin tumor	2		cosmic_new_v90		grch38
non-small cell lung carcinoma	326		28445112	10.1056/NEJMoa1616288	grch37
non-small cell lung carcinoma	124		cosmic_new_v90		grch38
non-small cell lung carcinoma	75		29657128	10.1016/j.ccell.2018.03.018	grch37
non-small cell lung carcinoma	57		30560866	10.1038/s41467-018-07767-w	grch37
non-small cell lung carcinoma	48		25301631	10.1126/science.1256930	grch37
non-small cell lung carcinoma	34	yes	25765070	10.1126/science.aaa1348	grch37
non-small cell lung carcinoma	30		30391781	10.1016/j.canlet.2018.10.035	grch37
non-small cell lung carcinoma	14		26288819	10.1016/j.ebiom.2015.04.003	grch37
non-small cell lung carcinoma	7		28854272	10.1371/journal.pone.0182885	grch37
non-small cell lung carcinoma	4		27960040	10.1111/cas.13131	grch37
ovarian other carcinoma	25		cosmic_new_v90		grch38
ovarian other carcinoma	9		29793804	10.1016/j.ygyno.2018.05.008	grch37
ovarian other carcinoma	5		26832770	10.1093/jnci/djv427	grch37
ovarian other carcinoma	2		28972072	10.1158/0008-5472.CAN-17-1461	grch37
ovarian serous carcinoma	29		29061967	10.1038/s41467-017-00962-1	hg18
ovarian serous carcinoma	23		26506417	10.18632/oncotarget.5438	grch37
ovarian serous carcinoma	23		26693899	10.1016/j.ejca.2015.11.001	grch37
ovarian serous carcinoma	23		28646021	10.1158/0008-5472.CAN-16-2224	grch37
ovarian serous carcinoma	20		28972072	10.1158/0008-5472.CAN-17-1461	grch37
pancreatic endocrine tumor	20		29486199	10.1053/j.gastro.2018.02.026	grch37
pancreatic endocrine tumor	5		29092957	10.1101/mcs.a002329	grch37
pancreatic tumor	65		29903880	10.1158/2159-8290.CD-18-0275	grch38
pancreatic tumor	24		26154128	10.1038/ncomms8686	grch37 (hg18 too)
pancreatic tumor	24		cosmic_new_v90		grch38
pancreatic tumor	8		28722124	10.1002/path.4941	hg18
papillary cell renal carcinoma	7		27324055	10.1016/j.clgc.2016.05.019	*no grch38, can be grch37
prostate carcinoma	114		26855148	10.1038/nm.4045	grch37
prostate carcinoma	108		30181068	10.1016/j.eururo.2018.08.009	grch38
prostate carcinoma	102		28515055	10.1158/2159-8290.CD-16-0960	grch37
prostate carcinoma	76		cosmic_new_v90		grch38
prostate carcinoma	34		29109393	10.1038/s41467-017-00965-y	grch37
prostate carcinoma	3		27167109	10.18632/oncotarget.9184	grch37
renal cell carcinoma	22		27604489	10.1158/2159-8290.CD-16-0267	grch37
renal cell carcinoma	7		cosmic_new_v90		grch38
renal cell carcinoma	4		26433572	10.1016/j.eururo.2015.09.027	grch37
renal cell carcinoma	4		26653219	10.1186/s12967-015-0743-2	grch37
renal cell carcinoma	4		27144525	10.18632/oncotarget.9093	grch37
renal cell carcinoma	2		30256787	10.1371/journal.pgen.1007679	*no grch38, can be grch37
salivary gland tumor	18		cosmic_new_v90		grch38
small cell lung carcinoma	99		27093186	10.1371/journal.pgen.1005895	grch37
small cell lung carcinoma	1		cosmic_new_v90		grch38
small intestine tumor	12		26998897	10.1002/cncr.29974	grch37
small intestine tumor	2		cosmic_new_v90		grch38
soft tissue sarcoma	24		28139834	10.1002/path.4865	grch37
soft tissue sarcoma	12		26643872	10.18632/oncotarget.6464	grch37
soft tissue sarcoma	10		cosmic_new_v90		grch38
soft tissue sarcoma	6		30486883	10.1186/s40880-018-0339-3	grch37
soft tissue sarcoma	5		28884746	10.1038/modpathol.2017.113	grch37
soft tissue sarcoma	1		30262806	10.1038/s41467-018-06485-7	grch37
thyroid carcinoma	192		cosmic_new_v90		grch38
uninary tract other	268		cosmic_new_v90		grch38
urinary tract transitional cell	72		27749842	10.1038/ng.3692	*no grch38, can be grch37
urinary tract transitional cell	60		29259186	10.1038/s41467-017-02320-7	grch37
urinary tract transitional cell	24		cosmic_new_v90		grch38
wilms tumor	100		cosmic_new_v90		grch38
