# Supplementary material for: Panels and models for accurate prediction of tumor mutation burden in tumor samples
Source: NPJ Precis Oncol. 2021 Apr 13;5:31. doi: 10.1038/s41698-021-00169-0 (PMC8044185; doi:10.1038/s41698-021-00169-0)
Supplement: Supplementary file 6 — Supplementary Data 5 [file 41698_2021_169_MOESM6_ESM.xlsx]

## Sheet: Filtering Consensus Models
Length in Mb of selected consensus models by cancer type
		Our gene-set	CGC genes	Genes FO-panel	Our exon-set	CGC exons	Exons FO-panel	Total
Consensus models	models	2814	1281	525	1704	652	266	7242
	cancer	21	21	14	19	15	9	25
R2 model >= 0.6	models	2774	1217	484	1666	612	235	6988
	cancer	21	21	14	19	15	9	25
RSE model =< median on cancer*	models	2655	1105	390	1561	554	194	6459
	cancer	21	21	14	19	15	9	25
R2 internal bootstrap >= min(0.6, R2 model - 0.1)**	models	2487	997	288	1270	397	117	5556
	cancer	20	18	11	18	8	4	22
RSE internal bootstrap =< min(1.25*RSE model, median)***	models	1739	554	120	399	166	0	2978
	cancer	19	12	5	9	4	0	20
R2 external >= 0.6****	models	1446	384	116	225	130	0	2301
	cancer	14	8	3	3	2	0	14
* except for skin_carcinoma the value used was of 250 because have a most higher median mutational burden (502)
** R2 internal validation can be less than R2 model
*** RSE of internal validation can be superior to RSE model
Number of models per stategy and cancer type after applying the filters
			Filters
strategy	cancer_type	initial models	R2>= 0.6	RSE model < median	small diference between R2 model and R2 internal	small diference between RSE model and RSE internal	aceptable R2 external
exon -census	glioma	45	44	42	28	17
gene -census	glioma	59	56	50	50	44	24
exon -oursin	glioma	73	72	69	66	59
gene -oursin	glioma	97	96	93	93	92	68
exon -panel	glioma	26	26	19	9
gene -panel	glioma	21	21	17	17
gene -census	biliary tract carcinoma	24	24	17	17
exon -oursin	biliary tract carcinoma	34	34	28	24
gene -oursin	biliary tract carcinoma	88	88	76	48
gene -census	breast carcinoma	113	113	106	106
exon -oursin	breast carcinoma	114	114	104	104
gene -oursin	breast carcinoma	229	229	221	221	161	161
exon -census	cervical carcinoma	36	32	30	10
gene -census	cervical carcinoma	42	40	34	34
exon -oursin	cervical carcinoma	57	55	51	24	6
gene -oursin	cervical carcinoma	70	69	61	39	3
gene -panel	cervical carcinoma	31	31	25	9
gene -census	endometrial carcinoma	45	45	36	36
exon -oursin	endometrial carcinoma	75	75	66	45
gene -oursin	endometrial carcinoma	99	99	90	80	25	25
gene -panel	endometrial carcinoma	5	5	2	2
gene -oursin	clear cell renal carcinoma	42	35	35
exon -census	renal cell carcinoma	8	4	3
gene -census	renal cell carcinoma	12	6	6
exon -census	colorectal carcinoma	148	148	141	141	84	84
gene -census	colorectal carcinoma	147	147	137	137	134	134
exon -oursin	colorectal carcinoma	283	283	276	273	165	165
gene -oursin	colorectal carcinoma	349	349	340	340	280	280
exon -panel	colorectal carcinoma	87	87	78	78
gene -panel	colorectal carcinoma	87	87	75	75	61	61
exon -census	liver carcinoma	106	106	97	83
gene -census	liver carcinoma	140	140	131	131	121	82
exon -oursin	liver carcinoma	196	194	190	186
gene -oursin	liver carcinoma	345	345	333	333	250	250
exon -panel	liver carcinoma	42	42	32	22
gene -panel	liver carcinoma	74	74	59	59
gene -oursin	non-small cell lung carcinoma	153	153	147	147	107	107
exon -oursin	small cell lung carcinoma	16	16	12	12
gene -oursin	small cell lung carcinoma	53	52	50	44	17
exon -census	esophageal adenocarcinoma	21	15	15
gene -census	esophageal adenocarcinoma	27	18	18	12	12
exon -oursin	esophageal adenocarcinoma	30	22	22	2	2
gene -oursin	esophageal adenocarcinoma	60	53	53	50	43
exon -panel	esophageal adenocarcinoma	9	4	4
gene -panel	esophageal adenocarcinoma	18	10	10
gene -census	esophageal other tumor	9	5	5
exon -census	esophageal squamous carcinoma	43	37	37
gene -census	esophageal squamous carcinoma	61	47	47	43	43
exon -oursin	esophageal squamous carcinoma	96	87	87	63	63
gene -oursin	esophageal squamous carcinoma	148	139	139	136	126
exon -panel	esophageal squamous carcinoma	37	22	22
gene -panel	esophageal squamous carcinoma	33	16	16
exon -census	ovarian other carcinoma	6	3	3
gene -census	ovarian other carcinoma	21	15	15
gene -oursin	ovarian other carcinoma	13	9	9	5	5
gene -panel	ovarian other carcinoma	16	11	11	3	3
exon -census	ovarian serous carcinoma	19	12	12
gene -census	ovarian serous carcinoma	25	15	15	10	10	10
exon -oursin	ovarian serous carcinoma	25	17	17
gene -oursin	ovarian serous carcinoma	74	67	67	55	55	26
exon -census	pancreatic tumor	27	26	25
gene -census	pancreatic tumor	77	77	64	64
exon -oursin	pancreatic tumor	104	101	94	27
gene -oursin	pancreatic tumor	160	160	152	152	144	131
exon -panel	pancreatic tumor	24	19	19
gene -panel	pancreatic tumor	52	49	33	21
exon -census	prostate carcinoma	25	25	13	13
gene -census	prostate carcinoma	67	67	60	60
exon -oursin	prostate carcinoma	54	54	42	42
gene -oursin	prostate carcinoma	129	129	117	117	108	108
exon -census	melanoma	78	78	69	69	46	46
gene -census	melanoma	115	115	103	103	89	89
exon -oursin	melanoma	184	184	177	170	43	43
gene -oursin	melanoma	238	238	230	229	110	110
exon -panel	melanoma	16	16	8	8
gene -panel	melanoma	60	60	51	51	45	45
exon -census	non-melanoma skin tumor	46	46	36	30	17	17
gene -census	non-melanoma skin tumor	69	69	61	57	17	17
exon -oursin	non-melanoma skin tumor	90	90	82	48
gene -oursin	non-melanoma skin tumor	93	93	87	68	31	31
gene -panel	non-melanoma skin tumor	43	43	32	32	10	10
gene -census	gastric carcinoma	62	62	57	57	27	27
exon -oursin	gastric carcinoma	104	104	97	81
gene -oursin	gastric carcinoma	162	162	156	155	68	68
gene -panel	gastric carcinoma	29	29	18	18
exon -oursin	thyroid carcinoma	38	38	33	23
gene -census	head and neck tumor	44	44	35	35	28
exon -oursin	head and neck tumor	63	63	56	53	25
gene -oursin	head and neck tumor	122	122	115	115	81	58
exon -census	uninary tract other	30	28	23	23	19
gene -census	uninary tract other	90	84	80	37	21	1
exon -oursin	uninary tract other	68	63	58	27	19
gene -oursin	uninary tract other	90	87	84	60	33	23
exon -panel	uninary tract other	11	11	4
gene -panel	uninary tract other	32	28	21
exon -census	urinary tract transitional cell	14	8	8
gene -census	urinary tract transitional cell	32	28	28	8	8
exon -panel	urinary tract transitional cell	14	8	8
gene -panel	urinary tract transitional cell	24	20	20	1	1
		7242	6988	6459	5556	2978	2301
